# Supplementary material for: Adenovirus E4ORF1 activates isoform-specific phosphatidylinositol 3-kinase signaling in human endothelial cells
Source: J Biol Chem. 2025 Nov 13;302(1):110947. doi: 10.1016/j.jbc.2025.110947 (PMC12743444; doi:10.1016/j.jbc.2025.110947)
Supplement: Supporting Data 1 [file mmc1.xlsx]

## Sheet: GFP_Ad5E4ORF1 compliled
Note:
GFP-1 to GFP-8 are gel slices from the GFP control pulldown lane , taken from top (GFP-1) to bottom (GFP-8).
Ad5E4ORF1-1 to Ad5E4ORF1-8 are gel slices from the Flag-Ad5E4ORF1 pulldown lane , taken from top (GFP-1) to bottom (GFP-8).
Protein			Flag-Ad5E4ORF1					GFP control					E4ORF1 specific	* expontentially modified protein abundance index (emPAI)
Protein ID	Protein Name	MW	Score	Expectation	% Coverage	Comment	emPAI*	Score	Expectation	% Coverage	Comment	emPAI*
PABP1_HUMAN	Polyadenylate-binding protein 1 OS=Homo sapiens GN=PABPC1 PE=1 SV=2	70626	1271	1.5e-123	42.3		4.15						Yes
DLG1_HUMAN	Disks large homolog 1 OS=Homo sapiens GN=DLG1 PE=1 SV=2	100393	1169	2.6e-113	42.4		2.18						Yes
HNRPM_HUMAN	Heterogeneous nuclear ribonucleoprotein M OS=Homo sapiens GN=HNRNPM PE=1 SV=3	77464	828	2.9e-79	29.3		1.8						Yes
DHB4_HUMAN	Peroxisomal multifunctional enzyme type 2 OS=Homo sapiens GN=HSD17B4 PE=1 SV=3	79636	623	9.8e-59	25.7		0.58						Yes
PABP4_HUMAN	Polyadenylate-binding protein 4 OS=Homo sapiens GN=PABPC4 PE=1 SV=1	70738	487	4.3e-45	18.9		1.05						Yes
CSKP_HUMAN	Peripheral plasma membrane protein CASK OS=Homo sapiens GN=CASK PE=1 SV=3	105056	418	3.5e-38	16		0.57						Yes
DDX17_HUMAN	Probable ATP-dependent RNA helicase DDX17 OS=Homo sapiens GN=DDX17 PE=1 SV=2	80222	326	5.4e-29	14.7		0.37						Yes
ROA0_HUMAN	Heterogeneous nuclear ribonucleoprotein A0 OS=Homo sapiens GN=HNRNPA0 PE=1 SV=1	30822	302	1.3e-26	31.8		1						Yes
PGBM_HUMAN	Basement membrane-specific heparan sulfate proteoglycan core protein OS=Homo sapiens GN=HSPG2 PE=1 SV=4	468532	238	3e-20	7.9		0.1						Yes
DECR2_HUMAN	Peroxisomal 2,4-dienoyl-CoA reductase OS=Homo sapiens GN=DECR2 PE=1 SV=1	30758	229	2.9e-19	18.8		0.79						Yes
RBM14_HUMAN	RNA-binding protein 14 OS=Homo sapiens GN=RBM14 PE=1 SV=2	69449	227	4.4e-19	19.6		0.44						Yes
LIN7C_HUMAN	Protein lin-7 homolog C OS=Homo sapiens GN=LIN7C PE=1 SV=1	21820	220	2.1e-18	43.7		2.09						Yes
FUBP2_HUMAN	Far upstream element-binding protein 2 OS=Homo sapiens GN=KHSRP PE=1 SV=4	73070	213	9.2e-18	9.3		0.28						Yes
ELAV1_HUMAN	ELAV-like protein 1 OS=Homo sapiens GN=ELAVL1 PE=1 SV=2	36069	195	5.9e-16	12.3		0.49						Yes
SNTB2_HUMAN	Beta-2-syntrophin OS=Homo sapiens GN=SNTB2 PE=1 SV=1	57913	180	1.8e-14	11.1		0.37						Yes
IQGA1_HUMAN	Ras GTPase-activating-like protein IQGAP1 OS=Homo sapiens GN=IQGAP1 PE=1 SV=1	189134	170	2.1e-13	4.6		0.1						Yes
TERA_HUMAN	Transitional endoplasmic reticulum ATPase OS=Homo sapiens GN=VCP PE=1 SV=4	89266	155	5.8e-12	6.6		0.13						Yes
SFPQ_HUMAN	Splicing factor, proline- and glutamine-rich OS=Homo sapiens GN=SFPQ PE=1 SV=2	76102	154	8e-12	11.5		0.33						Yes
PLCB3_HUMAN	1-phosphatidylinositol 4,5-bisphosphate phosphodiesterase beta-3 OS=Homo sapiens GN=PLCB3 PE=1 SV=2	138713	144	8.3e-11	5.2		0.11						Yes
RS20_HUMAN	40S ribosomal protein S20 OS=Homo sapiens GN=RPS20 PE=1 SV=1	13364	135	7.1e-10	19.3		2.8						Yes
PTBP1_HUMAN	Polypyrimidine tract-binding protein 1 OS=Homo sapiens GN=PTBP1 PE=1 SV=1	57186	130	2e-09	10.2		0.21						Yes
EWS_HUMAN	RNA-binding protein EWS OS=Homo sapiens GN=EWSR1 PE=1 SV=1	68436	129	2.4e-09	5.8		0.11						Yes
FUBP3_HUMAN	Far upstream element-binding protein 3 OS=Homo sapiens GN=FUBP3 PE=1 SV=2	61602	121	1.7e-08	9.1		0.19						Yes
DDX3X_HUMAN	ATP-dependent RNA helicase DDX3X OS=Homo sapiens GN=DDX3X PE=1 SV=3	73198	118	3.2e-08	8.9		0.16						Yes
RL23_HUMAN	60S ribosomal protein L23 OS=Homo sapiens GN=RPL23 PE=1 SV=1	14856	117	4e-08	24.3		1.46						Yes
MPP6_HUMAN	MAGUK p55 subfamily member 6 OS=Homo sapiens GN=MPP6 PE=1 SV=2	61079	110	2.1e-07	7.8		0.13						Yes
HSPB1_HUMAN	Heat shock protein beta-1 OS=Homo sapiens GN=HSPB1 PE=1 SV=2	22768	106	4.9e-07	18		0.59						Yes
ECHA_HUMAN	Trifunctional enzyme subunit alpha, mitochondrial OS=Homo sapiens GN=HADHA PE=1 SV=2	82947	105	6.2e-07	3.4		0.14						Yes
DX39A_HUMAN	ATP-dependent RNA helicase DDX39A OS=Homo sapiens GN=DDX39A PE=1 SV=2	49098	94	8.1e-06	5.6		0.16						Yes
TADBP_HUMAN	TAR DNA-binding protein 43 OS=Homo sapiens GN=TARDBP PE=1 SV=1	44711	92	1.4e-05	9.4		0.17						Yes
FUS_HUMAN	RNA-binding protein FUS OS=Homo sapiens GN=FUS PE=1 SV=1	53394	91	1.6e-05	8.9		0.14						Yes
ACOX1_HUMAN	Peroxisomal acyl-coenzyme A oxidase 1 OS=Homo sapiens GN=ACOX1 PE=1 SV=3	74376	90	2.2e-05	7.3		0.1						Yes
RRAS2_HUMAN	Ras-related protein R-Ras2 OS=Homo sapiens GN=RRAS2 PE=1 SV=1	23385	90	2.2e-05	11.3		0.35						Yes
HNRPQ_HUMAN	Heterogeneous nuclear ribonucleoprotein Q OS=Homo sapiens GN=SYNCRIP PE=1 SV=2	69560	85	7e-05	5.3		0.11						Yes
IF2B3_HUMAN	Insulin-like growth factor 2 mRNA-binding protein 3 OS=Homo sapiens GN=IGF2BP3 PE=1 SV=2	63666	85	5.7e-05	5.7		0.12						Yes
RBMX_HUMAN	RNA-binding motif protein, X chromosome OS=Homo sapiens GN=RBMX PE=1 SV=3	42306	85	6e-05	15.6		0.4						Yes
ATX2L_HUMAN	Ataxin-2-like protein OS=Homo sapiens GN=ATXN2L PE=1 SV=2	113304	70	0.002	2.9		0.1						Yes
PLEC_HUMAN	Plectin OS=Homo sapiens GN=PLEC PE=1 SV=3	531466	70	0.0023	0.9		0.01						Yes
MATR3_HUMAN	Matrin-3 OS=Homo sapiens GN=MATR3 PE=1 SV=2	94565	69	0.0028	5.1		0.12						Yes
RL10A_HUMAN	60S ribosomal protein L10a OS=Homo sapiens GN=RPL10A PE=1 SV=2	24816	62	0.012	7.4		0.33						Yes
RBBP4_HUMAN	Histone-binding protein RBBP4 OS=Homo sapiens GN=RBBP4 PE=1 SV=3	47626	61	0.017	5.6		0.16						Yes
LEG1_HUMAN	Galectin-1 OS=Homo sapiens GN=LGALS1 PE=1 SV=2	14706	56	0.053	19.3		0.84						Yes
RL15_HUMAN	60S ribosomal protein L15 OS=Homo sapiens GN=RPL15 PE=1 SV=2	24131	56	0.046	14.7		0.46						Yes
RALY_HUMAN	RNA-binding protein Raly OS=Homo sapiens GN=RALY PE=1 SV=1	32444	55	0.068	5.9		0.25						Yes
GPX8_HUMAN	Probable glutathione peroxidase 8 OS=Homo sapiens GN=GPX8 PE=1 SV=2	23866	51	0.16	10.5		0.35						Yes
COX41_HUMAN	Cytochrome c oxidase subunit 4 isoform 1, mitochondrial OS=Homo sapiens GN=COX4I1 PE=1 SV=1	19564	48	0.29	12.4		0.59						Yes
EF2_HUMAN	Elongation factor 2 OS=Homo sapiens GN=EEF2 PE=1 SV=4	95277	45	0.7	3		0.08						Yes
FND3B_HUMAN	Fibronectin type III domain-containing protein 3B OS=Homo sapiens GN=FNDC3B PE=1 SV=2	132803	43	1	3.2		0.07						Yes
GPX1_HUMAN	Glutathione peroxidase 1 OS=Homo sapiens GN=GPX1 PE=1 SV=4	22075	43	1.1	13.3		0.38						Yes
RS4X_HUMAN	40S ribosomal protein S4, X isoform OS=Homo sapiens GN=RPS4X PE=1 SV=2	29579	41	1.7	6.8		0.13						Yes
VIME_HUMAN	Vimentin OS=Homo sapiens GN=VIM PE=1 SV=4	53619	1315	0	65.9		10.25	1416	0	77		32.68
GRP78_HUMAN	78 kDa glucose-regulated protein OS=Homo sapiens GN=HSPA5 PE=1 SV=2	72288	1524	0	46.8		4.49	1289	2.6e-125	43.9		5.37
ACTB_HUMAN	Actin, cytoplasmic 1 OS=Homo sapiens GN=ACTB PE=1 SV=1	41710	1017	4.5e-98	55.7		8.36	1238	3e-120	58.7		29.1
MYH9_HUMAN	Myosin-9 OS=Homo sapiens GN=MYH9 PE=1 SV=4	226392	1059	2.8e-102	16.3		0.54	979	2.3e-94	19.4		0.7
PDIA3_HUMAN	Protein disulfide-isomerase A3 OS=Homo sapiens GN=PDIA3 PE=1 SV=4	56747	567	3.7e-53	36.8		1.77	889	2.8e-85	40.6		3.05
PPIB_HUMAN	Peptidyl-prolyl cis-trans isomerase B OS=Homo sapiens GN=PPIB PE=1 SV=2	23728	580	1.8e-54	47.7		8.34	706	5.1e-67	44.4		30.02
CAZA1_HUMAN	F-actin-capping protein subunit alpha-1 OS=Homo sapiens GN=CAPZA1 PE=1 SV=3	32902	382	1.2e-34	42.7		1.66	696	4.8e-66	53.5		7.04
SCYL2_HUMAN	SCY1-like protein 2 OS=Homo sapiens GN=SCYL2 PE=1 SV=1	103642	335	5.8e-30	16.7		0.37	674	7.9e-64	19.4		1.44
ANXA2_HUMAN	Annexin A2 OS=Homo sapiens GN=ANXA2 PE=1 SV=2	38580	750	2e-71	43.1		5.4	615	6e-58	43.1		9.7
CAPZB_HUMAN	F-actin-capping protein subunit beta OS=Homo sapiens GN=CAPZB PE=1 SV=4	31331	417	4.3e-38	20.6		1.79	594	8e-56	27.8		5.65
PDIA1_HUMAN	Protein disulfide-isomerase OS=Homo sapiens GN=P4HB PE=1 SV=3	57081	352	1.2e-31	34.8		1.14	562	1.2e-52	52.6		2.33
ATPB_HUMAN	ATP synthase subunit beta, mitochondrial OS=Homo sapiens GN=ATP5B PE=1 SV=3	56525	653	1.1e-61	36.9		1.44	558	3.5e-52	39.5		1.44
ATPA_HUMAN	ATP synthase subunit alpha, mitochondrial OS=Homo sapiens GN=ATP5A1 PE=1 SV=1	59714	828	3.4e-79	31.6		1.48	537	3.8e-50	19		0.72
VWF_HUMAN	von Willebrand factor OS=Homo sapiens GN=VWF PE=1 SV=4	309058	430	1.8e-39	10.5		0.15	534	7.5e-50	5.9		0.23
LMNA_HUMAN	Prelamin-A/C OS=Homo sapiens GN=LMNA PE=1 SV=1	74095	464	7.2e-43	24.2		0.98	511	1.7e-47	29.2		1.71
TBB5_HUMAN	Tubulin beta chain OS=Homo sapiens GN=TUBB PE=1 SV=2	49639	659	2.3e-62	36		1.76	488	3.4e-45	25.2		1.22
CAZA2_HUMAN	F-actin-capping protein subunit alpha-2 OS=Homo sapiens GN=CAPZA2 PE=1 SV=3	32929	212	1.3e-17	22.4		0.72	482	1.3e-44	50.7		2.99
TAGL2_HUMAN	Transgelin-2 OS=Homo sapiens GN=TAGLN2 PE=1 SV=3	22377	306	4.8e-27	47.2		2.52	451	1.6e-41	64.3		12.79
STOM_HUMAN	Erythrocyte band 7 integral membrane protein OS=Homo sapiens GN=STOM PE=1 SV=3	31711	463	1.1e-42	31.2		1.75	442	1.1e-40	45.8		2.16
CH60_HUMAN	60 kDa heat shock protein, mitochondrial OS=Homo sapiens GN=HSPD1 PE=1 SV=2	61016	205	6.2e-17	16.8		0.43	440	1.9e-40	21.5		0.81
GANAB_HUMAN	Neutral alpha-glucosidase AB OS=Homo sapiens GN=GANAB PE=1 SV=3	106807	282	1.3e-24	24.5		0.56	434	7.2e-40	26.2		0.92
HSP7C_HUMAN	Heat shock cognate 71 kDa protein OS=Homo sapiens GN=HSPA8 PE=1 SV=1	70854	673	9.9e-64	27.9		1.15	426	5e-39	20.6		0.8
MYL6_HUMAN	Myosin light polypeptide 6 OS=Homo sapiens GN=MYL6 PE=1 SV=2	16919	422	1.3e-38	40.4		7.39	424	8.5e-39	45.7		9.94
PHB2_HUMAN	Prohibitin-2 OS=Homo sapiens GN=PHB2 PE=1 SV=2	33276	429	2.7e-39	44.8		1.92	421	1.7e-38	48.2		4.18
SERPH_HUMAN	Serpin H1 OS=Homo sapiens GN=SERPINH1 PE=1 SV=2	46411	640	1.9e-60	43.5		3.04	413	1e-37	37.3		1.35
PRDX4_HUMAN	Peroxiredoxin-4 OS=Homo sapiens GN=PRDX4 PE=1 SV=1	30521	350	1.8e-31	27.7		1.86	411	1.4e-37	27.7		4.17
GRP75_HUMAN	Stress-70 protein, mitochondrial OS=Homo sapiens GN=HSPA9 PE=1 SV=2	73635	420	1.8e-38	18		0.48	406	5e-37	16.2		0.65
TBA1A_HUMAN	Tubulin alpha-1A chain OS=Homo sapiens GN=TUBA1A PE=1 SV=1	50104	578	3.4e-54	32.4		1.74	398	3.6e-36	22.6		1.05
TPM4_HUMAN	Tropomyosin alpha-4 chain OS=Homo sapiens GN=TPM4 PE=1 SV=3	28504	438	3.2e-40	31		2.94	380	1.9e-34	35.5		4.79
H2A2A_HUMAN	Histone H2A type 2-A OS=Homo sapiens GN=HIST2H2AA3 PE=1 SV=3	14087	357	4.3e-32	57.7		5.66	378	3.3e-34	57.7		11.52
FLNA_HUMAN	Filamin-A OS=Homo sapiens GN=FLNA PE=1 SV=4	280564	902	1.4e-86	15.5		0.31	361	1.5e-32	10.9		0.22
H4_HUMAN	Histone H4 OS=Homo sapiens GN=HIST1H4A PE=1 SV=2	11360	341	1.5e-30	48.5		21.52	353	9.3e-32	58.3		32.24
TPM3_HUMAN	Tropomyosin alpha-3 chain OS=Homo sapiens GN=TPM3 PE=1 SV=2	32930	302	1.3e-26	23.2		1.95	348	3.2e-31	25.6		3.59
MDHM_HUMAN	Malate dehydrogenase, mitochondrial OS=Homo sapiens GN=MDH2 PE=1 SV=3	35481	281	1.5e-24	23.1		0.83	342	1.2e-30	27.8		1.8
PDIA4_HUMAN	Protein disulfide-isomerase A4 OS=Homo sapiens GN=PDIA4 PE=1 SV=2	72887	623	1.1e-58	27.4		1.11	338	3.4e-30	21.6		0.88
C1QBP_HUMAN	Complement component 1 Q subcomponent-binding protein, mitochondrial OS=Homo sapiens GN=C1QBP PE=1 SV=1	31343	230	2.1e-19	22.7		0.58	334	8.3e-30	31.9		1.77
ERP29_HUMAN	Endoplasmic reticulum resident protein 29 OS=Homo sapiens GN=ERP29 PE=1 SV=4	28975	166	4.9e-13	20.7		0.45	294	8.6e-26	32.6		1.57
EFTU_HUMAN	Elongation factor Tu, mitochondrial OS=Homo sapiens GN=TUFM PE=1 SV=2	49510	315	6.6e-28	23.9		1.07	285	6.9e-25	21.5		0.79
RAB5C_HUMAN	Ras-related protein Rab-5C OS=Homo sapiens GN=RAB5C PE=1 SV=2	23468	434	7.5e-40	54.2		2.35	283	1.1e-24	38		2.19
HNRPC_HUMAN	Heterogeneous nuclear ribonucleoproteins C1/C2 OS=Homo sapiens GN=HNRNPC PE=1 SV=4	33650	311	1.7e-27	21.2		1.1	275	6e-24	26.5		1.96
H2B1D_HUMAN	Histone H2B type 1-D OS=Homo sapiens GN=HIST1H2BD PE=1 SV=2	13928	137	4.5e-10	43.7		8.44	274	9e-24	55.6		23.72
ENPL_HUMAN	Endoplasmin OS=Homo sapiens GN=HSP90B1 PE=1 SV=1	92411	658	3e-62	23.9		0.95	260	2.1e-22	10.3		0.42
CALR_HUMAN	Calreticulin OS=Homo sapiens GN=CALR PE=1 SV=1	48112	274	7.5e-24	31.2		0.96	256	4.9e-22	28.3		0.96
RAB1A_HUMAN	Ras-related protein Rab-1A OS=Homo sapiens GN=RAB1A PE=1 SV=3	22663	339	2.5e-30	48.8		1.98	254	8.8e-22	39		2.32
MOES_HUMAN	Moesin OS=Homo sapiens GN=MSN PE=1 SV=3	67778	389	2.8e-35	28.4		0.8	252	1.3e-21	14.7		0.72
ML12A_HUMAN	Myosin regulatory light chain 12A OS=Homo sapiens GN=MYL12A PE=1 SV=2	19781	307	4.2e-27	44.4		2.47	244	8.2e-21	44.4		2.13
PRDX1_HUMAN	Peroxiredoxin-1 OS=Homo sapiens GN=PRDX1 PE=1 SV=1	22096	293	9.8e-26	37.2		3.94	235	6.4e-20	39.7		4.15
FLNB_HUMAN	Filamin-B OS=Homo sapiens GN=FLNB PE=1 SV=2	277990	528	3.1e-49	11.4		0.27	231	1.8e-19	6.2		0.16
PPIA_HUMAN	Peptidyl-prolyl cis-trans isomerase A OS=Homo sapiens GN=PPIA PE=1 SV=2	18001	180	2e-14	20.6		2.22	222	1.4e-18	20.6		4.75
ACTN1_HUMAN	Alpha-actinin-1 OS=Homo sapiens GN=ACTN1 PE=1 SV=2	102993	94	8.6e-06	2.9		0.07	217	3.6e-18	7		0.25
HNRPK_HUMAN	Heterogeneous nuclear ribonucleoprotein K OS=Homo sapiens GN=HNRNPK PE=1 SV=1	50944	334	8e-30	27.2		0.76	211	1.5e-17	20.3		0.43
TPM3L_HUMAN	Putative tropomyosin alpha-3 chain-like protein OS=Homo sapiens PE=5 SV=2	26253	153	9.5e-12	18.4		0.5	210	1.8e-17	19.7		1.37
RALA_HUMAN	Ras-related protein Ral-A OS=Homo sapiens GN=RALA PE=1 SV=1	23552	309	2.4e-27	31.6		1.86	209	2.8e-17	24.3		1.62
HCD2_HUMAN	3-hydroxyacyl-CoA dehydrogenase type-2 OS=Homo sapiens GN=HSD17B10 PE=1 SV=3	26906	155	7.1e-12	31		0.94	208	3.5e-17	40.6		2.27
ADT2_HUMAN	ADP/ATP translocase 2 OS=Homo sapiens GN=SLC25A5 PE=1 SV=7	32831	259	2.6e-22	27.2		1.66	206	5.5e-17	24.5		1.64
RAB7A_HUMAN	Ras-related protein Rab-7a OS=Homo sapiens GN=RAB7A PE=1 SV=1	23475	355	5.7e-32	37.7		1.88	205	6.6e-17	37.7		2.19
EF1A1_HUMAN	Elongation factor 1-alpha 1 OS=Homo sapiens GN=EEF1A1 PE=1 SV=1	50109	197	4.4e-16	14.9		0.43	205	5.8e-17	15.2		0.54
DYSF_HUMAN	Dysferlin OS=Homo sapiens GN=DYSF PE=1 SV=1	237144	128	3.3e-09	2.4		0.06	202	1.2e-16	5.6		0.12
PDIA6_HUMAN	Protein disulfide-isomerase A6 OS=Homo sapiens GN=PDIA6 PE=1 SV=1	48091	100	1.9e-06	13.4		0.25	199	2.5e-16	12.3		0.35
1433Z_HUMAN	14-3-3 protein zeta/delta OS=Homo sapiens GN=YWHAZ PE=1 SV=1	27728	324	7.5e-29	33.9		2.17	192	1.2e-15	30.6		1.27
F213A_HUMAN	Redox-regulatory protein FAM213A OS=Homo sapiens GN=FAM213A PE=1 SV=3	25747	288	3.6e-25	25.8		1.29	192	1.3e-15	24		1.02
ARF4_HUMAN	ADP-ribosylation factor 4 OS=Homo sapiens GN=ARF4 PE=1 SV=3	20498	219	2.7e-18	25		1.36	188	3e-15	21.7		1.41
H2B1C_HUMAN	Histone H2B type 1-C/E/F/G/I OS=Homo sapiens GN=HIST1H2BC PE=1 SV=4	13898	301	1.7e-26	51.6		11.07	184	7.3e-15	41.3		3.97
HS90B_HUMAN	Heat shock protein HSP 90-beta OS=Homo sapiens GN=HSP90AB1 PE=1 SV=4	83212	219	2.4e-18	11.6		0.24	184	7.8e-15	10.1		0.39
PRDX3_HUMAN	Thioredoxin-dependent peroxide reductase, mitochondrial OS=Homo sapiens GN=PRDX3 PE=1 SV=3	27675	164	7.6e-13	12.5		0.29	183	9.7e-15	14.5		0.64
SC22B_HUMAN	Vesicle-trafficking protein SEC22b OS=Homo sapiens GN=SEC22B PE=1 SV=4	24578	156	5.1e-12	20		0.54	177	3.7e-14	34.4		0.74
PPM1B_HUMAN	Protein phosphatase 1B OS=Homo sapiens GN=PPM1B PE=1 SV=1	52609	51	0.15	3.1		0.15	175	6.5e-14	19.4		0.41
NPM_HUMAN	Nucleophosmin OS=Homo sapiens GN=NPM1 PE=1 SV=2	32555	231	1.5e-19	35.7		1.41	174	7.2e-14	33.3		1.02
ACTN4_HUMAN	Alpha-actinin-4 OS=Homo sapiens GN=ACTN4 PE=1 SV=2	104788	112	1.3e-07	4.2		0.07	172	1.4e-13	6.4		0.14
RPN1_HUMAN	Dolichyl-diphosphooligosaccharide--protein glycosyltransferase subunit 1 OS=Homo sapiens GN=RPN1 PE=1 SV=1	68527	418	3.3e-38	28.5		0.99	170	2.1e-13	16.6		0.5
VDAC1_HUMAN	Voltage-dependent anion-selective channel protein 1 OS=Homo sapiens GN=VDAC1 PE=1 SV=2	30754	196	5.7e-16	23		0.79	170	2.2e-13	11		0.56
COF1_HUMAN	Cofilin-1 OS=Homo sapiens GN=CFL1 PE=1 SV=3	18491	254	8.8e-22	33.7		1.13	168	3e-13	28.9		0.62
ROA1_HUMAN	Heterogeneous nuclear ribonucleoprotein A1 OS=Homo sapiens GN=HNRNPA1 PE=1 SV=5	38723	667	4.4e-63	36		3.39	167	4e-13	20.2		0.81
GNAI2_HUMAN	Guanine nucleotide-binding protein G(i) subunit alpha-2 OS=Homo sapiens GN=GNAI2 PE=1 SV=3	40425	239	2.8e-20	14.4		0.43	167	3.7e-13	10.4		0.41
CALX_HUMAN	Calnexin OS=Homo sapiens GN=CANX PE=1 SV=2	67526	214	8.6e-18	14		0.31	167	4.4e-13	11.8		0.31
SSBP_HUMAN	Single-stranded DNA-binding protein, mitochondrial OS=Homo sapiens GN=SSBP1 PE=1 SV=1	17249	158	3.5e-12	20.9		1.19	167	4.2e-13	33.1		1.84
CAV1_HUMAN	Caveolin-1 OS=Homo sapiens GN=CAV1 PE=1 SV=4	20458	177	3.9e-14	25.3		0.99	165	6.1e-13	25.3		1.42
SSRD_HUMAN	Translocon-associated protein subunit delta OS=Homo sapiens GN=SSR4 PE=1 SV=1	18987	159	2.4e-12	28.9		1.58	164	7.8e-13	28.9		1.04
RS27A_HUMAN	Ubiquitin-40S ribosomal protein S27a OS=Homo sapiens GN=RPS27A PE=1 SV=2	17953	190	2.2e-15	34		2.22	160	1.8e-12	24.4		1.72
VDAC2_HUMAN	Voltage-dependent anion-selective channel protein 2 OS=Homo sapiens GN=VDAC2 PE=1 SV=2	31547	212	1.4e-17	30.6		0.57	159	2.5e-12	23.8		1.06
VDAC3_HUMAN	Voltage-dependent anion-selective channel protein 3 OS=Homo sapiens GN=VDAC3 PE=1 SV=1	30639	101	1.7e-06	11		0.42	158	3.2e-12	8.1	Tentative 1 significant peptide	0.35
RB11A_HUMAN	Ras-related protein Rab-11A OS=Homo sapiens GN=RAB11A PE=1 SV=3	24378	198	3.4e-16	23.1		1.06	153	9.3e-12	19		1.1
H31T_HUMAN	Histone H3.1t OS=Homo sapiens GN=HIST3H3 PE=1 SV=3	15499	117	4.2e-08	29.4		12.33	148	3.3e-11	29.4		12.33
G3P_HUMAN	Glyceraldehyde-3-phosphate dehydrogenase OS=Homo sapiens GN=GAPDH PE=1 SV=3	36030	166	4.9e-13	16.1		0.35	146	4.8e-11	12.2		0.29
PHB_HUMAN	Prohibitin OS=Homo sapiens GN=PHB PE=1 SV=1	29786	88	3.5e-05	14.3		0.43	146	5.5e-11	25.4		0.85
ROA2_HUMAN	Heterogeneous nuclear ribonucleoproteins A2/B1 OS=Homo sapiens GN=HNRNPA2B1 PE=1 SV=2	37407	501	1.5e-46	46.2		2.15	145	6.4e-11	10.8		0.44
SC11A_HUMAN	Signal peptidase complex catalytic subunit SEC11A OS=Homo sapiens GN=SEC11A PE=1 SV=1	20612	138	3.1e-10	31.3		0.93	144	7.2e-11	34.6		1.4
ERH_HUMAN	Enhancer of rudimentary homolog OS=Homo sapiens GN=ERH PE=1 SV=1	12251	116	5.4e-08	22.1		3.26	144	7.2e-11	27.9		7.8
FKB1A_HUMAN	Peptidyl-prolyl cis-trans isomerase FKBP1A OS=Homo sapiens GN=FKBP1A PE=1 SV=2	11943	174	9e-14	25		1.09	134	7.8e-10	25		1.09
CRIP2_HUMAN	Cysteine-rich protein 2 OS=Homo sapiens GN=CRIP2 PE=1 SV=1	22478	162	1.3e-12	24.5		0.6	134	8e-10	27.9		0.83
QCR2_HUMAN	Cytochrome b-c1 complex subunit 2, mitochondrial OS=Homo sapiens GN=UQCRC2 PE=1 SV=3	48413	74	0.00077	8.4		0.16	133	9.5e-10	5.7	Tentative 1 significant peptide	0.16
ALBU_HUMAN	Serum albumin OS=Homo sapiens GN=ALB PE=1 SV=2	69321	130	2e-09	6.4		0.17	127	3.8e-09	6.4		0.22
RAB6A_HUMAN	Ras-related protein Rab-6A OS=Homo sapiens GN=RAB6A PE=1 SV=3	23578	125	6.8e-09	24		0.57	127	4.4e-09	26		0.78
DHX9_HUMAN	ATP-dependent RNA helicase A OS=Homo sapiens GN=DHX9 PE=1 SV=4	140869	192	1.4e-15	5.7		0.14	125	5.9e-09	3.3		0.07
ATPG_HUMAN	ATP synthase subunit gamma, mitochondrial OS=Homo sapiens GN=ATP5C1 PE=1 SV=1	32975	147	4.4e-11	10.7		0.38	122	1.2e-08	11.1		0.52
AHNK_HUMAN	Neuroblast differentiation-associated protein AHNAK OS=Homo sapiens GN=AHNAK PE=1 SV=2	628699	116	4.9e-08	1.8		0.02	122	1.4e-08	1.2		0.02
PTRF_HUMAN	Polymerase I and transcript release factor OS=Homo sapiens GN=PTRF PE=1 SV=1	43450	164	7.9e-13	19		0.64	120	2.2e-08	9.5		0.28
RAP1A_HUMAN	Ras-related protein Rap-1A OS=Homo sapiens GN=RAP1A PE=1 SV=1	20974	175	5.7e-14	12.5		0.4	118	3e-08	14.1		0.54
TGM2_HUMAN	Protein-glutamine gamma-glutamyltransferase 2 OS=Homo sapiens GN=TGM2 PE=1 SV=2	77280	161	1.6e-12	11.1		0.26	118	3.5e-08	11.2		0.35
UFSP2_HUMAN	Ufm1-specific protease 2 OS=Homo sapiens GN=UFSP2 PE=1 SV=3	53227	72	0.0013	7.5		0.14	109	2.4e-07	3.2	Tentative 1 significant peptide	0.07
SMD2_HUMAN	Small nuclear ribonucleoprotein Sm D2 OS=Homo sapiens GN=SNRPD2 PE=1 SV=1	13518	183	9.8e-15	37.3		2.72	108	3.1e-07	22		1.68
TXND5_HUMAN	Thioredoxin domain-containing protein 5 OS=Homo sapiens GN=TXNDC5 PE=1 SV=2	47599	106	5.5e-07	12.3		0.46	94	8.7e-06	12.3		0.35
DOCK4_HUMAN	Dedicator of cytokinesis protein 4 OS=Homo sapiens GN=DOCK4 PE=1 SV=3	225063	54	0.077	4.7		0.04	94	7.3e-06	3.4		0.04
ECHB_HUMAN	Trifunctional enzyme subunit beta, mitochondrial OS=Homo sapiens GN=HADHB PE=1 SV=3	51262	101	1.8e-06	8.2		0.23	90	1.8e-05	9.9		0.32
SMD3_HUMAN	Small nuclear ribonucleoprotein Sm D3 OS=Homo sapiens GN=SNRPD3 PE=1 SV=1	13907	88	3.4e-05	15.1		0.9	90	1.9e-05	15.1		0.9
HNRH1_HUMAN	Heterogeneous nuclear ribonucleoprotein H OS=Homo sapiens GN=HNRNPH1 PE=1 SV=4	49198	324	8.7e-29	22.7		0.67	89	2.5e-05	5.1	Tentative 1 significant peptide	0.08
NLTP_HUMAN	Non-specific lipid-transfer protein OS=Homo sapiens GN=SCP2 PE=1 SV=2	58956	107	3.8e-07	3.8		0.17	89	2.7e-05	3.8		0.17
P5CS_HUMAN	Delta-1-pyrroline-5-carboxylate synthase OS=Homo sapiens GN=ALDH18A1 PE=1 SV=2	87248	142	1.4e-10	4.3		0.13	87	4.1e-05	4.8		0.17
SPIN1_HUMAN	Spindlin-1 OS=Homo sapiens GN=SPIN1 PE=1 SV=3	29582	118	3.2e-08	29.8		0.82	87	4.1e-05	30.9		0.85
H13_HUMAN	Histone H1.3 OS=Homo sapiens GN=HIST1H1D PE=1 SV=2	22336	95	6.3e-06	19.5		0.37	83	0.0001	14	Tentative 1 significant peptide	0.22
PRDX2_HUMAN	Peroxiredoxin-2 OS=Homo sapiens GN=PRDX2 PE=1 SV=5	21878	103	9.2e-07	17.7		0.38	82	0.00012	14.1	Tentative 1 significant peptide	0.51
DDX5_HUMAN	Probable ATP-dependent RNA helicase DDX5 OS=Homo sapiens GN=DDX5 PE=1 SV=1	69105	291	1.6e-25	17.8		0.6	80	0.00019	2	Tentative 1 significant peptide	0.07
COX2_HUMAN	Cytochrome c oxidase subunit 2 OS=Homo sapiens GN=MT-CO2 PE=1 SV=1	25548	147	3.9e-11	20.3		0.52	80	0.0002	13.2		0.43
PSA4_HUMAN	Proteasome subunit alpha type-4 OS=Homo sapiens GN=PSMA4 PE=1 SV=1	29465	55	0.068	6.5		0.27	73	0.00099	10		0.36
1433B_HUMAN	14-3-3 protein beta/alpha OS=Homo sapiens GN=YWHAB PE=1 SV=3	28065	127	4.3e-09	21.5		1.14	72	0.0013	13.4		0.63
MYOF_HUMAN	Myoferlin OS=Homo sapiens GN=MYOF PE=1 SV=1	234561	252	1.2e-21	6.4		0.13	71	0.0014	4.5		0.04
IF4A1_HUMAN	Eukaryotic initiation factor 4A-I OS=Homo sapiens GN=EIF4A1 PE=1 SV=1	46125	134	8.9e-10	13.3		0.37	71	0.0015	9.1	Tentative 1 significant peptide	0.08
NONO_HUMAN	Non-POU domain-containing octamer-binding protein OS=Homo sapiens GN=NONO PE=1 SV=4	54197	245	7e-21	23.1		0.59	70	0.0021	3.6		0.14
SSRA_HUMAN	Translocon-associated protein subunit alpha OS=Homo sapiens GN=SSR1 PE=1 SV=3	32215	61	0.015	6.6		0.25	68	0.0032	6.6		0.33
RAB14_HUMAN	Ras-related protein Rab-14 OS=Homo sapiens GN=RAB14 PE=1 SV=4	23882	159	2.6e-12	26		1.1	67	0.0038	9.3	Tentative 1 significant peptide	0.46
ATPO_HUMAN	ATP synthase subunit O, mitochondrial OS=Homo sapiens GN=ATP5O PE=1 SV=1	23263	119	2.8e-08	22.5		0.83	66	0.0049	10.8		0.48
SDPR_HUMAN	Serum deprivation-response protein OS=Homo sapiens GN=SDPR PE=1 SV=3	47145	51	0.16	5.9		0.16	66	0.005	5.9		0.21
LAMP1_HUMAN	Lysosome-associated membrane glycoprotein 1 OS=Homo sapiens GN=LAMP1 PE=1 SV=3	44854	88	3.3e-05	4.8		0.17	64	0.008	2.2	Tentative 1 significant peptide	0.11
LASP1_HUMAN	LIM and SH3 domain protein 1 OS=Homo sapiens GN=LASP1 PE=1 SV=2	29698	46	0.47	13		0.13	64	0.0079	21.8		0.36
ROA3_HUMAN	Heterogeneous nuclear ribonucleoprotein A3 OS=Homo sapiens GN=HNRNPA3 PE=1 SV=2	39571	137	4.4e-10	15.6		0.31	63	0.01	13.5		0.26
HNRPU_HUMAN	Heterogeneous nuclear ribonucleoprotein U OS=Homo sapiens GN=HNRNPU PE=1 SV=6	90528	204	8.6e-17	12.5		0.13	62	0.011	2.3		0.11
ODO2_HUMAN	Dihydrolipoyllysine-residue succinyltransferase component of 2-oxoglutarate dehydrogenase complex, mitochondrial OS=Homo sapiens GN=DLST PE=1 SV=4	48724	120	2e-08	5.7		0.16	59	0.026	5.1	Tentative 1 significant peptide	0.08
QPCTL_HUMAN	Glutaminyl-peptide cyclotransferase-like protein OS=Homo sapiens GN=QPCTL PE=1 SV=2	42897	85	6.4e-05	5.8		0.18	59	0.025	5.2		0.24
GSTK1_HUMAN	Glutathione S-transferase kappa 1 OS=Homo sapiens GN=GSTK1 PE=1 SV=3	25480	148	3.1e-11	24.8		0.74	58	0.029	11.5	Tentative 1 significant peptide	0.19
RHOA_HUMAN	Transforming protein RhoA OS=Homo sapiens GN=RHOA PE=1 SV=1	21754	94	8.2e-06	19.2		0.38	57	0.041	8.8	Tentative 1 significant peptide	0.23
RAN_HUMAN	GTP-binding nuclear protein Ran OS=Homo sapiens GN=RAN PE=1 SV=3	24408	80	0.00022	13.9		0.54	55	0.072	13.9		0.2
RL11_HUMAN	60S ribosomal protein L11 OS=Homo sapiens GN=RPL11 PE=1 SV=2	20240	117	3.6e-08	12.9		0.42	54	0.088	7.9	Tentative 1 significant peptide	0.25
PROF1_HUMAN	Profilin-1 OS=Homo sapiens GN=PFN1 PE=1 SV=2	15045	147	4.5e-11	28.6		0.81	47	0.43	11.4	Tentative 1 significant peptide	0.34
MYO1C_HUMAN	Unconventional myosin-Ic OS=Homo sapiens GN=MYO1C PE=1 SV=4	121606	110	2.3e-07	7.8		0.13	47	0.39	2.4		0.08
HNRDL_HUMAN	Heterogeneous nuclear ribonucleoprotein D-like OS=Homo sapiens GN=HNRNPDL PE=1 SV=3	46409	60	0.02	3.8		0.17	46	0.47	1.9	Tentative 1 significant peptide	0.1
CPSF5_HUMAN	Cleavage and polyadenylation specificity factor subunit 5 OS=Homo sapiens GN=NUDT21 PE=1 SV=1	26211	163	9.6e-13	18.5		0.72	45	0.64	3.5	Tentative 1 significant peptide	0.19
RAP2A_HUMAN	Ras-related protein Rap-2a OS=Homo sapiens GN=RAP2A PE=1 SV=1	20602	69	0.0023	11.5		0.41	43	1.1	6	Tentative 1 significant peptide	0.24
ESYT1_HUMAN	Extended synaptotagmin-1 OS=Homo sapiens GN=ESYT1 PE=1 SV=1	122780	80	0.0002	2.1		0.06	42	1.2	1.8	Tentative 1 significant peptide	0.04
SC61B_HUMAN	Protein transport protein Sec61 subunit beta OS=Homo sapiens GN=SEC61B PE=1 SV=2	9968	105	5.8e-07	26		1.4	41	1.5	10.4	Tentative 1 significant peptide	0.55
RS7_HUMAN	40S ribosomal protein S7 OS=Homo sapiens GN=RPS7 PE=1 SV=1	22113	45	0.68	29.4		0.61	41	1.8	9.8		0.51
CBX3_HUMAN	Chromobox protein homolog 3 OS=Homo sapiens GN=CBX3 PE=1 SV=4	20798	115	6.6e-08	23.5		0.66	37	4	7.7	Tentative 1 significant peptide	0.24
PLOD2_HUMAN	Procollagen-lysine,2-oxoglutarate 5-dioxygenase 2 OS=Homo sapiens GN=PLOD2 PE=1 SV=2	84632	98	3.2e-06	3.8		0.09	37	4.1	1.6	Tentative 1 significant peptide	0.06
HNRPF_HUMAN	Heterogeneous nuclear ribonucleoprotein F OS=Homo sapiens GN=HNRNPF PE=1 SV=3	45643	136	4.9e-10	16.6		0.37	35	6.8	7.7	Tentative 1 significant peptide	0.08
EF1G_HUMAN	Elongation factor 1-gamma OS=Homo sapiens GN=EEF1G PE=1 SV=3	50087	116	4.7e-08	6.2		0.24	34	8.9	4.8	Tentative 1 significant peptide	0.24
RL12_HUMAN	60S ribosomal protein L12 OS=Homo sapiens GN=RPL12 PE=1 SV=1	17808	74	0.00077	23.6		0.81	34	8	9.7	Tentative 1 significant peptide	0.29
RS15A_HUMAN	40S ribosomal protein S15a OS=Homo sapiens GN=RPS15A PE=1 SV=2	14830	71	0.0018	22.3		0.82	33	11	6.9	Tentative 1 significant peptide	0.35
1433E_HUMAN	14-3-3 protein epsilon OS=Homo sapiens GN=YWHAE PE=1 SV=1	29155	179	2.7e-14	20.8		1.35	28	33	12.2	Tentative 1 significant peptide	0.17
RS3_HUMAN	40S ribosomal protein S3 OS=Homo sapiens GN=RPS3 PE=1 SV=2	26671	312	1.3e-27	50.6		2.79	27	41	11.9	Tentative 1 significant peptide	0.19
HNRPL_HUMAN	Heterogeneous nuclear ribonucleoprotein L OS=Homo sapiens GN=HNRNPL PE=1 SV=2	64092	194	7.3e-16	18		0.57	27	37	7.5	Tentative 1 significant peptide	0.07
RS16_HUMAN	40S ribosomal protein S16 OS=Homo sapiens GN=RPS16 PE=1 SV=2	16435	115	6.2e-08	19.9		1.27	25	61	5.5	Tentative 1 significant peptide	0.31
RS13_HUMAN	40S ribosomal protein S13 OS=Homo sapiens GN=RPS13 PE=1 SV=2	17212	43	0.95	10.6		0.68	23	100	4.6	Tentative 1 significant peptide	0.31
ACTC_HUMAN	Actin, alpha cardiac muscle 1 OS=Homo sapiens GN=ACTC1 PE=1 SV=1	41992	519	2.4e-48	38.7	Tentative 1 significant peptide	4.08	647	4e-61	36.6	Tentative 1 significant peptide	3.66
ACTA_HUMAN	Actin, aortic smooth muscle OS=Homo sapiens GN=ACTA2 PE=1 SV=1	41982	403	9.3e-37	27.1	Tentative 1 significant peptide	4.15	272	1.3e-23	26.8	Tentative 1 significant peptide	1.67
THOC4_HUMAN	THO complex subunit 4 OS=Homo sapiens GN=ALYREF PE=1 SV=3	26872	67	0.0041	4.3	Tentative 1 significant peptide	0.14	272	1.2e-23	24.5		1.76
H2A1B_HUMAN	Histone H2A type 1-B/E OS=Homo sapiens GN=HIST1H2AB PE=1 SV=2	14127	224	8.9e-19	35.4	Tentative 1 significant peptide	3.85	262	1.4e-22	57.7		8.13
GPDM_HUMAN	Glycerol-3-phosphate dehydrogenase, mitochondrial OS=Homo sapiens GN=GPD2 PE=1 SV=3	80802	49	0.25	1.4	Tentative 1 significant peptide	0.05	181	1.6e-14	16.2		0.33
CLH1_HUMAN	Clathrin heavy chain 1 OS=Homo sapiens GN=CLTC PE=1 SV=5	191493	72	0.0014	3.9	Tentative 1 significant peptide	0.02	180	1.9e-14	7.2		0.16
EF1D_HUMAN	Elongation factor 1-delta OS=Homo sapiens GN=EEF1D PE=1 SV=5	31103	84	8.4e-05	4.3	Tentative 1 significant peptide	0.12	166	4.6e-13	19.6		0.55
EGLN_HUMAN	Endoglin OS=Homo sapiens GN=ENG PE=1 SV=2	70533	94	9e-06	1.8	Tentative 1 significant peptide	0.05	153	1e-11	6.5		0.22
SF3B3_HUMAN	Splicing factor 3B subunit 3 OS=Homo sapiens GN=SF3B3 PE=1 SV=4	135492	73	0.0011	1.2	Tentative 1 significant peptide	0.03	132	1.3e-09	4.6		0.11
1433T_HUMAN	14-3-3 protein theta OS=Homo sapiens GN=YWHAQ PE=1 SV=1	27747	185	5.9e-15	16.7	Tentative 1 significant peptide	0.9	125	5.8e-09	9	Tentative 1 significant peptide	0.39
MYH11_HUMAN	Myosin-11 OS=Homo sapiens GN=MYH11 PE=1 SV=3	227199	148	3.2e-11	3.3	Tentative 1 significant peptide	0.08	120	2.3e-08	1.5	Tentative 1 significant peptide	0.06
H2AV_HUMAN	Histone H2A.V OS=Homo sapiens GN=H2AFV PE=1 SV=3	13501	126	5e-09	20.3	Tentative 1 significant peptide	1.68	118	3.2e-08	20.3	Tentative 1 significant peptide	2.72
RM49_HUMAN	39S ribosomal protein L49, mitochondrial OS=Homo sapiens GN=MRPL49 PE=1 SV=1	19186	87	3.9e-05	7.8	Tentative 1 significant peptide	0.26	102	1.4e-06	7.8	Tentative 1 significant peptide	0.26
KV201_HUMAN	Ig kappa chain V-II region Cum OS=Homo sapiens PE=1 SV=1	12668	101	1.6e-06	11.3	Tentative 1 significant peptide	0.31	99	2.8e-06	11.3	Tentative 1 significant peptide	0.42
ODR4_HUMAN	Protein odr-4 homolog OS=Homo sapiens GN=ODR4 PE=2 SV=1	51071	55	0.061	7.5	Tentative 1 significant peptide	0.07	99	2.6e-06	7.3		0.24
ECHM_HUMAN	Enoyl-CoA hydratase, mitochondrial OS=Homo sapiens GN=ECHS1 PE=1 SV=4	31367	81	0.00015	4.1	Tentative 1 significant peptide	0.12	86	5.1e-05	4.1	Tentative 1 significant peptide	0.16
IDHP_HUMAN	Isocitrate dehydrogenase [NADP], mitochondrial OS=Homo sapiens GN=IDH2 PE=1 SV=2	50877	91	1.5e-05	6.6	Tentative 1 significant peptide	0.07	85	7.1e-05	9.3	Tentative 1 significant peptide	0.07
RS14_HUMAN	40S ribosomal protein S14 OS=Homo sapiens GN=RPS14 PE=1 SV=3	16263	61	0.015	8.6	Tentative 1 significant peptide	0.32	84	8.2e-05	15.9		0.73
SSRG_HUMAN	Translocon-associated protein subunit gamma OS=Homo sapiens GN=SSR3 PE=1 SV=1	21067	87	4.4e-05	7.6	Tentative 1 significant peptide	0.18	81	0.00017	7.6	Tentative 1 significant peptide	0.24
KPYM_HUMAN	Pyruvate kinase PKM OS=Homo sapiens GN=PKM PE=1 SV=4	57900	65	0.0061	4.3	Tentative 1 significant peptide	0.06	81	0.00017	13.4		0.13
RA1L2_HUMAN	Heterogeneous nuclear ribonucleoprotein A1-like 2 OS=Homo sapiens GN=HNRNPA1L2 PE=2 SV=2	34204	37	4	7.2	Tentative 1 significant peptide	0.11	78	0.00029	3.1	Tentative 1 significant peptide	0.14
HNRCL_HUMAN	Heterogeneous nuclear ribonucleoprotein C-like 1 OS=Homo sapiens GN=HNRNPCL1 PE=1 SV=1	32123	108	3.5e-07	15.4	Tentative 1 significant peptide	0.4	77	0.00041	12.3	Tentative 1 significant peptide	0.33
RL24_HUMAN	60S ribosomal protein L24 OS=Homo sapiens GN=RPL24 PE=1 SV=1	17768	82	0.00012	8.3	Tentative 1 significant peptide	0.29	76	0.00048	8.3	Tentative 1 significant peptide	0.29
IMDH2_HUMAN	Inosine-5'-monophosphate dehydrogenase 2 OS=Homo sapiens GN=IMPDH2 PE=1 SV=2	55770	78	0.00031	2.3	Tentative 1 significant peptide	0.07	73	0.00093	2.3	Tentative 1 significant peptide	0.07
MPCP_HUMAN	Phosphate carrier protein, mitochondrial OS=Homo sapiens GN=SLC25A3 PE=1 SV=2	40069	86	5.7e-05	7.2	Tentative 1 significant peptide	0.2	72	0.0014	5.2		0.26
DHE3_HUMAN	Glutamate dehydrogenase 1, mitochondrial OS=Homo sapiens GN=GLUD1 PE=1 SV=2	61359	62	0.013	1.8	Tentative 1 significant peptide	0.06	65	0.0071	7.3		0.12
HMGA1_HUMAN	High mobility group protein HMG-I/HMG-Y OS=Homo sapiens GN=HMGA1 PE=1 SV=3	11669	34	8.4	8.4	Tentative 1 significant peptide	0.46	65	0.0065	23.4		1.13
H1T_HUMAN	Histone H1t OS=Homo sapiens GN=HIST1H1T PE=2 SV=4	22006	51	0.16	20.3	Tentative 1 significant peptide	0.23	62	0.012	20.3	Tentative 1 significant peptide	0.23
PCBP1_HUMAN	Poly(rC)-binding protein 1 OS=Homo sapiens GN=PCBP1 PE=1 SV=2	37474	171	1.5e-13	11.5	Tentative 1 significant peptide	0.33	61	0.015	9.3		0.28
GLYM_HUMAN	Serine hydroxymethyltransferase, mitochondrial OS=Homo sapiens GN=SHMT2 PE=1 SV=3	55958	69	0.0026	2.2	Tentative 1 significant peptide	0.07	61	0.018	4		0.14
RTN4_HUMAN	Reticulon-4 OS=Homo sapiens GN=RTN4 PE=1 SV=2	129851	58	0.036	1.1	Tentative 1 significant peptide	0.03	61	0.016	1.1	Tentative 1 significant peptide	0.04
H2B1B_HUMAN	Histone H2B type 1-B OS=Homo sapiens GN=HIST1H2BB PE=1 SV=2	13942	285	6.1e-25	51.6	Tentative 1 significant peptide	8.25	59	0.027	24.6		0.89
CSRP1_HUMAN	Cysteine and glycine-rich protein 1 OS=Homo sapiens GN=CSRP1 PE=1 SV=3	20554	70	0.0019	11.4	Tentative 1 significant peptide	0.19	59	0.024	11.4	Tentative 1 significant peptide	0.25
NDKA_HUMAN	Nucleoside diphosphate kinase A OS=Homo sapiens GN=NME1 PE=1 SV=1	17138	25	63	5.3	Tentative 1 significant peptide	0.3	59	0.028	16.4	Tentative 1 significant peptide	0.3
HNRPD_HUMAN	Heterogeneous nuclear ribonucleoprotein D0 OS=Homo sapiens GN=HNRNPD PE=1 SV=1	38410	98	3.2e-06	9	Tentative 1 significant peptide	0.1	58	0.034	3.9	Tentative 1 significant peptide	0.1
TMEDA_HUMAN	Transmembrane emp24 domain-containing protein 10 OS=Homo sapiens GN=TMED10 PE=1 SV=2	24960	84	7.4e-05	5	Tentative 1 significant peptide	0.15	58	0.031	5	Tentative 1 significant peptide	0.2
SRSF3_HUMAN	Serine/arginine-rich splicing factor 3 OS=Homo sapiens GN=SRSF3 PE=1 SV=1	19318	78	0.00031	8.5	Tentative 1 significant peptide	0.2	58	0.029	8.5	Tentative 1 significant peptide	0.26
IDH3A_HUMAN	Isocitrate dehydrogenase [NAD] subunit alpha, mitochondrial OS=Homo sapiens GN=IDH3A PE=1 SV=1	39566	69	0.0028	3.3	Tentative 1 significant peptide	0.09	56	0.054	3.3	Tentative 1 significant peptide	0.12
TMED9_HUMAN	Transmembrane emp24 domain-containing protein 9 OS=Homo sapiens GN=TMED9 PE=1 SV=2	27260	41	1.5	4.7	Tentative 1 significant peptide	0.14	56	0.046	4.7	Tentative 1 significant peptide	0.18
QCR1_HUMAN	Cytochrome b-c1 complex subunit 1, mitochondrial OS=Homo sapiens GN=UQCRC1 PE=1 SV=3	52612	94	8.5e-06	4	Tentative 1 significant peptide	0.07	55	0.066	8.8		0.15
RSMB_HUMAN	Small nuclear ribonucleoprotein-associated proteins B and B' OS=Homo sapiens GN=SNRPB PE=1 SV=2	24594	32	12	13.8	Tentative 1 significant peptide	0.19	55	0.06	6.2	Tentative 1 significant peptide	0.2
ITA5_HUMAN	Integrin alpha-5 OS=Homo sapiens GN=ITGA5 PE=1 SV=2	114465	51	0.15	1	Tentative 1 significant peptide	0.04	50	0.2	1	Tentative 1 significant peptide	0.04
TAD2B_HUMAN	Transcriptional adapter 2-beta OS=Homo sapiens GN=TADA2B PE=1 SV=2	48440	47	0.37	1.7	Tentative 1 significant peptide	0.1	50	0.2	1.7	Tentative 1 significant peptide	0.1
MANF_HUMAN	Mesencephalic astrocyte-derived neurotrophic factor OS=Homo sapiens GN=MANF PE=1 SV=3	20687	51	0.18	17	Tentative 1 significant peptide	0.41	43	1.1	13.7	Tentative 1 significant peptide	0.24
BAI1_HUMAN	Brain-specific angiogenesis inhibitor 1 OS=Homo sapiens GN=BAI1 PE=1 SV=2	173390	33	9.2	1.3	Tentative 1 significant peptide	0.03	43	1.1	0.5	Tentative 1 significant peptide	0.03
OAT_HUMAN	Ornithine aminotransferase, mitochondrial OS=Homo sapiens GN=OAT PE=1 SV=1	48504	70	0.0019	2.3	Tentative 1 significant peptide	0.08	41	1.6	2.3	Tentative 1 significant peptide	0.08
PRDX6_HUMAN	Peroxiredoxin-6 OS=Homo sapiens GN=PRDX6 PE=1 SV=3	25019	51	0.16	8.5	Tentative 1 significant peptide	0.33	41	1.7	4	Tentative 1 significant peptide	0.2
PNPT1_HUMAN	Polyribonucleotide nucleotidyltransferase 1, mitochondrial OS=Homo sapiens GN=PNPT1 PE=1 SV=2	85897	35	7.1	2.2	Tentative 1 significant peptide	0.04	39	2.4	2.2	Tentative 1 significant peptide	0.06
PSA6_HUMAN	Proteasome subunit alpha type-6 OS=Homo sapiens GN=PSMA6 PE=1 SV=1	27382	33	9.3	4.1	Tentative 1 significant peptide	0.14	39	2.8	5.3	Tentative 1 significant peptide	0.18
UGGG1_HUMAN	UDP-glucose:glycoprotein glucosyltransferase 1 OS=Homo sapiens GN=UGGT1 PE=1 SV=3	177078	70	0.0019	1.7	Tentative 1 significant peptide	0.04	38	3	1.6	Tentative 1 significant peptide	0.03
TBB2A_HUMAN	Tubulin beta-2A chain OS=Homo sapiens GN=TUBB2A PE=1 SV=1	49875	52	0.12	3.4	Tentative 1 significant peptide	0.07	36	4.8	3.4	Tentative 1 significant peptide	0.1
DHSB_HUMAN	Succinate dehydrogenase [ubiquinone] iron-sulfur subunit, mitochondrial OS=Homo sapiens GN=SDHB PE=1 SV=3	31609	34	7.4	3.9	Tentative 1 significant peptide	0.12	35	7.1	3.9	Tentative 1 significant peptide	0.16
SHRM3_HUMAN	Protein Shroom3 OS=Homo sapiens GN=SHROOM3 PE=1 SV=2	216724	39	2.3	0.5	Tentative 1 significant peptide	0.02	34	7.6	1.6	Tentative 1 significant peptide	0.02
RL34_HUMAN	60S ribosomal protein L34 OS=Homo sapiens GN=RPL34 PE=1 SV=3	13284	31	17	6.8	Tentative 1 significant peptide	0.4	34	8.3	6.8	Tentative 1 significant peptide	0.4
SPTN2_HUMAN	Spectrin beta chain, non-erythrocytic 2 OS=Homo sapiens GN=SPTBN2 PE=1 SV=3	271157	32	13	0.8	Tentative 1 significant peptide	0.02	32	12	1	Tentative 1 significant peptide	0.02
ZFY26_HUMAN	Zinc finger FYVE domain-containing protein 26 OS=Homo sapiens GN=ZFYVE26 PE=1 SV=3	284395	31	17	1.2	Tentative 1 significant peptide	0.01	32	12	0.9	Tentative 1 significant peptide	0.02
RHOG_HUMAN	Rho-related GTP-binding protein RhoG OS=Homo sapiens GN=RHOG PE=1 SV=1	21295	82	0.00013	15.2	Tentative 1 significant peptide	0.24	31	16	9.9	Tentative 1 significant peptide	0.24
RUVB1_HUMAN	RuvB-like 1 OS=Homo sapiens GN=RUVBL1 PE=1 SV=1	50196	37	4	2.6	Tentative 1 significant peptide	0.07	31	16	3.9	Tentative 1 significant peptide	0.07
CYC_HUMAN	Cytochrome c OS=Homo sapiens GN=CYCS PE=1 SV=2	11741	63	0.0098	10.5	Tentative 1 significant peptide	0.46	29	25	17.1		1.12
IF5A1_HUMAN	Eukaryotic translation initiation factor 5A-1 OS=Homo sapiens GN=EIF5A PE=1 SV=2	16821	41	1.7	12.3	Tentative 1 significant peptide	0.23	29	26	12.3	Tentative 1 significant peptide	0.3
PK3CA_HUMAN	Phosphatidylinositol 4,5-bisphosphate 3-kinase catalytic subunit alpha isoform OS=Homo sapiens GN=PIK3CA PE=1 SV=2	124203	35	6.5	0.9	Tentative 1 significant peptide	0.04	28	31	1.8	Tentative 1 significant peptide	0.04
CCD25_HUMAN	Coiled-coil domain-containing protein 25 OS=Homo sapiens GN=CCDC25 PE=1 SV=2	24463	29	23	4.3	Tentative 1 significant peptide	0.16	28	32	10.1	Tentative 1 significant peptide	0.2
ABR_HUMAN	Active breakpoint cluster region-related protein OS=Homo sapiens GN=ABR PE=2 SV=2	97536	27	36	3.4	Tentative 1 significant peptide	0.05	28	35	0.8	Tentative 1 significant peptide	0.05
SPP2C_HUMAN	Signal peptide peptidase-like 2C OS=Homo sapiens GN=SPPL2C PE=1 SV=3	74455	24	75	2.2	Tentative 1 significant peptide	0.05	28	32	1	Tentative 1 significant peptide	0.05
VP13D_HUMAN	Vacuolar protein sorting-associated protein 13D OS=Homo sapiens GN=VPS13D PE=1 SV=1	491535	23	95	0.9	Tentative 1 significant peptide	0.01	28	36	1.7	Tentative 1 significant peptide	0.01
HECD4_HUMAN	Probable E3 ubiquitin-protein ligase HECTD4 OS=Homo sapiens GN=HECTD4 PE=1 SV=5	439065	29	24	0.7	Tentative 1 significant peptide	0.01	27	39	1	Tentative 1 significant peptide	0.01
COX5A_HUMAN	Cytochrome c oxidase subunit 5A, mitochondrial OS=Homo sapiens GN=COX5A PE=1 SV=2	16752	28	33	5.3	Tentative 1 significant peptide	0.31	26	45	5.3	Tentative 1 significant peptide	0.31
SMS1_HUMAN	Phosphatidylcholine:ceramide cholinephosphotransferase 1 OS=Homo sapiens GN=SGMS1 PE=1 SV=2	49175	25	64	1.9	Tentative 1 significant peptide	0.08	25	63	1.9	Tentative 1 significant peptide	0.1
IF4A3_HUMAN	Eukaryotic initiation factor 4A-III OS=Homo sapiens GN=EIF4A3 PE=1 SV=4	46841	81	0.00016	6.8	Tentative 1 significant peptide	0.17	23	98	2.7	Tentative 1 significant peptide	0.08
H15_HUMAN	Histone H1.5 OS=Homo sapiens GN=HIST1H1B PE=1 SV=3	22566	78	0.00035	4.9	Tentative 1 significant peptide	0.17	23	95	10.2		0.49
ZZEF1_HUMAN	Zinc finger ZZ-type and EF-hand domain-containing protein 1 OS=Homo sapiens GN=ZZEF1 PE=1 SV=6	330864	24	77	2.2	Tentative 1 significant peptide	0.01	23	99	1.1	Tentative 1 significant peptide	0.01
CB39L_HUMAN	Calcium-binding protein 39-like OS=Homo sapiens GN=CAB39L PE=1 SV=3	39063	23	110	3.3	Tentative 1 significant peptide	0.1	23	110	3.3	Tentative 1 significant peptide	0.12
CNIH4_HUMAN	Protein cornichon homolog 4 OS=Homo sapiens GN=CNIH4 PE=1 SV=1	16082	51	0.15	14.4	Tentative 1 significant peptide	0.32	22	120	14.4	Tentative 1 significant peptide	0.32
SC23A_HUMAN	Protein transport protein Sec23A OS=Homo sapiens GN=SEC23A PE=1 SV=2	86105	60	0.02	2.2	Tentative 1 significant peptide	0.04	21	180	3.1	Tentative 1 significant peptide	0.06
SCNAA_HUMAN	Sodium channel protein type 10 subunit alpha OS=Homo sapiens GN=SCN10A PE=1 SV=2	220484	21	170	5.3	Tentative 1 significant peptide	0.02	21	160	0.4	Tentative 1 significant peptide	0.02
S10AA_HUMAN	Protein S100-A10 OS=Homo sapiens GN=S100A10 PE=1 SV=2	11196	35	5.8	7.2	Tentative 1 significant peptide	0.5	20	200	17.5		0.48
TBB4B_HUMAN	Tubulin beta-4B chain OS=Homo sapiens GN=TUBB4B PE=1 SV=1	49799	499	2.3e-46	26.5	Tentative 1 significant peptide	1.38
RAB1B_HUMAN	Ras-related protein Rab-1B OS=Homo sapiens GN=RAB1B PE=1 SV=1	22157	301	1.6e-26	43.3	Tentative 1 significant peptide	2.04
RAB5A_HUMAN	Ras-related protein Rab-5A OS=Homo sapiens GN=RAB5A PE=1 SV=2	23644	237	3.8e-20	22.3	Tentative 1 significant peptide	0.82
MYH10_HUMAN	Myosin-10 OS=Homo sapiens GN=MYH10 PE=1 SV=3	228858	225	6.1e-19	3.6	Tentative 1 significant peptide	0.12
RAB10_HUMAN	Ras-related protein Rab-10 OS=Homo sapiens GN=RAB10 PE=1 SV=1	22527	223	9.6e-19	23.5	Tentative 1 significant peptide	0.6
ADT3_HUMAN	ADP/ATP translocase 3 OS=Homo sapiens GN=SLC25A6 PE=1 SV=4	32845	222	1.2e-18	25.2	Tentative 1 significant peptide	1.14
RAB8A_HUMAN	Ras-related protein Rab-8A OS=Homo sapiens GN=RAB8A PE=1 SV=1	23653	198	3.2e-16	27.1	Tentative 1 significant peptide	0.82
RAB8B_HUMAN	Ras-related protein Rab-8B OS=Homo sapiens GN=RAB8B PE=1 SV=2	23569	197	3.9e-16	19.8	Tentative 1 significant peptide	0.82
1433G_HUMAN	14-3-3 protein gamma OS=Homo sapiens GN=YWHAG PE=1 SV=2	28285	169	2.9e-13	13	Tentative 1 significant peptide	0.65
HS90A_HUMAN	Heat shock protein HSP 90-alpha OS=Homo sapiens GN=HSP90AA1 PE=1 SV=5	84607	92	1.2e-05	8.1	Tentative 1 significant peptide	0.14
U2AF1_HUMAN	Splicing factor U2AF 35 kDa subunit OS=Homo sapiens GN=U2AF1 PE=1 SV=3	27854	89	2.5e-05	5.4	Tentative 1 significant peptide	0.14
SUMO2_HUMAN	Small ubiquitin-related modifier 2 OS=Homo sapiens GN=SUMO2 PE=1 SV=3	10864	84	8.4e-05	12.6	Tentative 1 significant peptide	0.5
CATD_HUMAN	Cathepsin D OS=Homo sapiens GN=CTSD PE=1 SV=1	44524	83	9.9e-05	4.4	Tentative 1 significant peptide	0.08
PHLB1_HUMAN	Pleckstrin homology-like domain family B member 1 OS=Homo sapiens GN=PHLDB1 PE=1 SV=1	151068	82	0.00013	2.8	Tentative 1 significant peptide	0.02
SPTC1_HUMAN	Serine palmitoyltransferase 1 OS=Homo sapiens GN=SPTLC1 PE=1 SV=1	52710	81	0.00018	3	Tentative 1 significant peptide	0.07
IF2A_HUMAN	Eukaryotic translation initiation factor 2 subunit 1 OS=Homo sapiens GN=EIF2S1 PE=1 SV=3	36089	79	0.00028	3.8	Tentative 1 significant peptide	0.1
TRAP1_HUMAN	Heat shock protein 75 kDa, mitochondrial OS=Homo sapiens GN=TRAP1 PE=1 SV=3	80060	78	0.00036	6.2	Tentative 1 significant peptide	0.09
UBP2L_HUMAN	Ubiquitin-associated protein 2-like OS=Homo sapiens GN=UBAP2L PE=1 SV=2	114465	75	0.00063	1.4	Tentative 1 significant peptide	0.03
MMP1_HUMAN	Interstitial collagenase OS=Homo sapiens GN=MMP1 PE=1 SV=3	53973	73	0.0011	4.5	Tentative 1 significant peptide	0.07
SPI2A_HUMAN	Spindlin-2A OS=Homo sapiens GN=SPIN2A PE=1 SV=3	29170	73	0.001	11.6	Tentative 1 significant peptide	0.13
RAB21_HUMAN	Ras-related protein Rab-21 OS=Homo sapiens GN=RAB21 PE=1 SV=3	24332	72	0.0014	4.4	Tentative 1 significant peptide	0.16
AT1A1_HUMAN	Sodium/potassium-transporting ATPase subunit alpha-1 OS=Homo sapiens GN=ATP1A1 PE=1 SV=1	112824	70	0.0018	2	Tentative 1 significant peptide	0.03
RL19_HUMAN	60S ribosomal protein L19 OS=Homo sapiens GN=RPL19 PE=1 SV=1	23451	70	0.0021	4.6	Tentative 1 significant peptide	0.21
RBMS1_HUMAN	RNA-binding motif, single-stranded-interacting protein 1 OS=Homo sapiens GN=RBMS1 PE=1 SV=3	44477	62	0.014	3.7	Tentative 1 significant peptide	0.08
FBLI1_HUMAN	Filamin-binding LIM protein 1 OS=Homo sapiens GN=FBLIM1 PE=1 SV=2	40643	61	0.017	2.4	Tentative 1 significant peptide	0.09
DAZP1_HUMAN	DAZ-associated protein 1 OS=Homo sapiens GN=DAZAP1 PE=1 SV=1	43356	58	0.032	3.7	Tentative 1 significant peptide	0.09
MPP7_HUMAN	MAGUK p55 subfamily member 7 OS=Homo sapiens GN=MPP7 PE=1 SV=1	65483	58	0.031	4	Tentative 1 significant peptide	0.06
RAB2A_HUMAN	Ras-related protein Rab-2A OS=Homo sapiens GN=RAB2A PE=1 SV=1	23531	58	0.036	21.7	Tentative 1 significant peptide	0.16
RL9_HUMAN	60S ribosomal protein L9 OS=Homo sapiens GN=RPL9 PE=1 SV=1	21850	58	0.034	5.2	Tentative 1 significant peptide	0.18
MGN_HUMAN	Protein mago nashi homolog OS=Homo sapiens GN=MAGOH PE=1 SV=1	17153	56	0.055	21.2	Tentative 1 significant peptide	0.3
PP1A_HUMAN	Serine/threonine-protein phosphatase PP1-alpha catalytic subunit OS=Homo sapiens GN=PPP1CA PE=1 SV=1	37488	56	0.052	4.2	Tentative 1 significant peptide	0.1
RBM8A_HUMAN	RNA-binding protein 8A OS=Homo sapiens GN=RBM8A PE=1 SV=1	19877	56	0.054	10.9	Tentative 1 significant peptide	0.19
SPCS3_HUMAN	Signal peptidase complex subunit 3 OS=Homo sapiens GN=SPCS3 PE=1 SV=1	20301	56	0.047	5	Tentative 1 significant peptide	0.19
SRSF9_HUMAN	Serine/arginine-rich splicing factor 9 OS=Homo sapiens GN=SRSF9 PE=1 SV=1	25526	56	0.056	5	Tentative 1 significant peptide	0.15
UTRO_HUMAN	Utrophin OS=Homo sapiens GN=UTRN PE=1 SV=2	394220	56	0.049	1.4	Tentative 1 significant peptide	0.01
RS27L_HUMAN	40S ribosomal protein S27-like OS=Homo sapiens GN=RPS27L PE=1 SV=3	9471	55	0.065	15.5	Tentative 1 significant peptide	0.59
RUVB2_HUMAN	RuvB-like 2 OS=Homo sapiens GN=RUVBL2 PE=1 SV=3	51125	55	0.065	2.4	Tentative 1 significant peptide	0.07
RM22_HUMAN	39S ribosomal protein L22, mitochondrial OS=Homo sapiens GN=MRPL22 PE=1 SV=1	23626	54	0.081	5.8	Tentative 1 significant peptide	0.16
SLIRP_HUMAN	SRA stem-loop-interacting RNA-binding protein, mitochondrial OS=Homo sapiens GN=SLIRP PE=1 SV=1	12341	54	0.075	9.2	Tentative 1 significant peptide	0.43
GBB1_HUMAN	Guanine nucleotide-binding protein G(I)/G(S)/G(T) subunit beta-1 OS=Homo sapiens GN=GNB1 PE=1 SV=3	37353	53	0.11	14.1	Tentative 1 significant peptide	0.1
SRSF4_HUMAN	Serine/arginine-rich splicing factor 4 OS=Homo sapiens GN=SRSF4 PE=1 SV=2	56645	52	0.14	3.8	Tentative 1 significant peptide	0.07
PRP8_HUMAN	Pre-mRNA-processing-splicing factor 8 OS=Homo sapiens GN=PRPF8 PE=1 SV=2	273427	51	0.17	1.9	Tentative 1 significant peptide	0.02
H2AY_HUMAN	Core histone macro-H2A.1 OS=Homo sapiens GN=H2AFY PE=1 SV=4	39592	48	0.32	7.8	Tentative 1 significant peptide	0.12
DHX15_HUMAN	Putative pre-mRNA-splicing factor ATP-dependent RNA helicase DHX15 OS=Homo sapiens GN=DHX15 PE=1 SV=2	90875	47	0.43	1.1	Tentative 1 significant peptide	0.04
H3C_HUMAN	Histone H3.3C OS=Homo sapiens GN=H3F3C PE=1 SV=3	15204	47	0.43	9.6	Tentative 1 significant peptide	0.35
RAB7L_HUMAN	Ras-related protein Rab-7L1 OS=Homo sapiens GN=RAB7L1 PE=1 SV=1	23140	47	0.37	11.3	Tentative 1 significant peptide	0.17
RM04_HUMAN	39S ribosomal protein L4, mitochondrial OS=Homo sapiens GN=MRPL4 PE=1 SV=1	34897	47	0.42	5.1	Tentative 1 significant peptide	0.11
EF1A2_HUMAN	Elongation factor 1-alpha 2 OS=Homo sapiens GN=EEF1A2 PE=1 SV=1	50438	46	0.46	9.3	Tentative 1 significant peptide	0.07
GRPE1_HUMAN	GrpE protein homolog 1, mitochondrial OS=Homo sapiens GN=GRPEL1 PE=1 SV=2	24264	46	0.46	4.1	Tentative 1 significant peptide	0.16
RBPMS_HUMAN	RNA-binding protein with multiple splicing OS=Homo sapiens GN=RBPMS PE=1 SV=1	21788	46	0.49	5.6	Tentative 1 significant peptide	0.18
ESCO2_HUMAN	N-acetyltransferase ESCO2 OS=Homo sapiens GN=ESCO2 PE=1 SV=1	68264	44	0.88	1.2	Tentative 1 significant peptide	0.07
RL26L_HUMAN	60S ribosomal protein L26-like 1 OS=Homo sapiens GN=RPL26L1 PE=1 SV=1	17246	44	0.82	4.8	Tentative 1 significant peptide	0.24
RL4_HUMAN	60S ribosomal protein L4 OS=Homo sapiens GN=RPL4 PE=1 SV=5	47667	43	1.1	2.6	Tentative 1 significant peptide	0.1
ATP6_HUMAN	ATP synthase subunit a OS=Homo sapiens GN=MT-ATP6 PE=1 SV=1	24801	42	1.2	4.4	Tentative 1 significant peptide	0.2
SMD1_HUMAN	Small nuclear ribonucleoprotein Sm D1 OS=Homo sapiens GN=SNRPD1 PE=1 SV=1	13273	42	1.3	16.8	Tentative 1 significant peptide	0.4
MA2B1_HUMAN	Lysosomal alpha-mannosidase OS=Homo sapiens GN=MAN2B1 PE=1 SV=3	113672	41	1.6	1.3	Tentative 1 significant peptide	0.04
PSB4_HUMAN	Proteasome subunit beta type-4 OS=Homo sapiens GN=PSMB4 PE=1 SV=4	29185	41	1.6	3.8	Tentative 1 significant peptide	0.13
FYN_HUMAN	Tyrosine-protein kinase Fyn OS=Homo sapiens GN=FYN PE=1 SV=3	60723	40	2	4.5	Tentative 1 significant peptide	0.06
NCBP2_HUMAN	Nuclear cap-binding protein subunit 2 OS=Homo sapiens GN=NCBP2 PE=1 SV=1	17990	40	1.9	7.1	Tentative 1 significant peptide	0.28
MAGI1_HUMAN	Membrane-associated guanylate kinase, WW and PDZ domain-containing protein 1 OS=Homo sapiens GN=MAGI1 PE=1 SV=3	164481	39	2.4	2.1	Tentative 1 significant peptide	0.02
PIPNB_HUMAN	Phosphatidylinositol transfer protein beta isoform OS=Homo sapiens GN=PITPNB PE=1 SV=2	31520	38	3.4	4.8	Tentative 1 significant peptide	0.12
SYJ2B_HUMAN	Synaptojanin-2-binding protein OS=Homo sapiens GN=SYNJ2BP PE=1 SV=2	15918	38	3.2	6.2	Tentative 1 significant peptide	0.33
TSP1_HUMAN	Thrombospondin-1 OS=Homo sapiens GN=THBS1 PE=1 SV=2	129300	38	3.3	0.9	Tentative 1 significant peptide	0.03
SEPT7_HUMAN	Septin-7 OS=Homo sapiens GN=SEPT7 PE=1 SV=2	50648	37	3.8	2.5	Tentative 1 significant peptide	0.07
MPDZ_HUMAN	Multiple PDZ domain protein OS=Homo sapiens GN=MPDZ PE=1 SV=2	221481	36	4.6	2.3	Tentative 1 significant peptide	0.02
NB5R3_HUMAN	NADH-cytochrome b5 reductase 3 OS=Homo sapiens GN=CYB5R3 PE=1 SV=3	34213	36	5.4	4	Tentative 1 significant peptide	0.11
RL27_HUMAN	60S ribosomal protein L27 OS=Homo sapiens GN=RPL27 PE=1 SV=2	15788	36	4.9	12.5	Tentative 1 significant peptide	0.33
RS2_HUMAN	40S ribosomal protein S2 OS=Homo sapiens GN=RPS2 PE=1 SV=2	31305	36	4.6	3.8	Tentative 1 significant peptide	0.16
RS3A_HUMAN	40S ribosomal protein S3a OS=Homo sapiens GN=RPS3A PE=1 SV=2	29926	36	5.4	11.4	Tentative 1 significant peptide	0.13
ACOT9_HUMAN	Acyl-coenzyme A thioesterase 9, mitochondrial OS=Homo sapiens GN=ACOT9 PE=1 SV=2	49870	35	5.9	2.3	Tentative 1 significant peptide	0.07
LDHA_HUMAN	L-lactate dehydrogenase A chain OS=Homo sapiens GN=LDHA PE=1 SV=2	36665	35	5.9	3	Tentative 1 significant peptide	0.1
RAB18_HUMAN	Ras-related protein Rab-18 OS=Homo sapiens GN=RAB18 PE=1 SV=1	22963	35	6.8	10.7	Tentative 1 significant peptide	0.17
DEST_HUMAN	Destrin OS=Homo sapiens GN=DSTN PE=1 SV=3	18493	34	7.9	6.7	Tentative 1 significant peptide	0.21
LAR4B_HUMAN	La-related protein 4B OS=Homo sapiens GN=LARP4B PE=1 SV=3	80503	34	7.6	1.1	Tentative 1 significant peptide	0.05
GPX4_HUMAN	Phospholipid hydroperoxide glutathione peroxidase, mitochondrial OS=Homo sapiens GN=GPX4 PE=1 SV=3	22161	33	10	20.8	Tentative 1 significant peptide	0.17
KAD3_HUMAN	GTP:AMP phosphotransferase AK3, mitochondrial OS=Homo sapiens GN=AK3 PE=1 SV=4	25550	33	11	4.4	Tentative 1 significant peptide	0.15
NAA25_HUMAN	N-alpha-acetyltransferase 25, NatB auxiliary subunit OS=Homo sapiens GN=NAA25 PE=1 SV=1	112221	33	11	3.1	Tentative 1 significant peptide	0.04
PIN1_HUMAN	Peptidyl-prolyl cis-trans isomerase NIMA-interacting 1 OS=Homo sapiens GN=PIN1 PE=1 SV=1	18232	33	11	4.9	Tentative 1 significant peptide	0.21
RAC1_HUMAN	Ras-related C3 botulinum toxin substrate 1 OS=Homo sapiens GN=RAC1 PE=1 SV=1	21436	33	10	10.9	Tentative 1 significant peptide	0.18
RL13_HUMAN	60S ribosomal protein L13 OS=Homo sapiens GN=RPL13 PE=1 SV=4	24247	33	11	3.8	Tentative 1 significant peptide	0.21
TM205_HUMAN	Transmembrane protein 205 OS=Homo sapiens GN=TMEM205 PE=1 SV=1	21184	33	11	9	Tentative 1 significant peptide	0.24
COT2_HUMAN	COUP transcription factor 2 OS=Homo sapiens GN=NR2F2 PE=1 SV=1	45542	31	15	2.2	Tentative 1 significant peptide	0.08
RL18_HUMAN	60S ribosomal protein L18 OS=Homo sapiens GN=RPL18 PE=1 SV=2	21621	31	18	16.5	Tentative 1 significant peptide	0.23
ARPC5_HUMAN	Actin-related protein 2/3 complex subunit 5 OS=Homo sapiens GN=ARPC5 PE=1 SV=3	16310	30	22	7.9	Tentative 1 significant peptide	0.32
DDX1_HUMAN	ATP-dependent RNA helicase DDX1 OS=Homo sapiens GN=DDX1 PE=1 SV=2	82380	29	26	1.1	Tentative 1 significant peptide	0.04
K1210_HUMAN	Uncharacterized protein KIAA1210 OS=Homo sapiens GN=KIAA1210 PE=2 SV=3	186905	29	24	0.8	Tentative 1 significant peptide	0.02
LRMP_HUMAN	Lymphoid-restricted membrane protein OS=Homo sapiens GN=LRMP PE=1 SV=3	62083	29	28	1.4	Tentative 1 significant peptide	0.06
MY18B_HUMAN	Unconventional myosin-XVIIIb OS=Homo sapiens GN=MYO18B PE=1 SV=1	285008	29	24	0.7	Tentative 1 significant peptide	0.01
ZC3HD_HUMAN	Zinc finger CCCH domain-containing protein 13 OS=Homo sapiens GN=ZC3H13 PE=1 SV=1	196519	29	29	1	Tentative 1 significant peptide	0.02
EMC8_HUMAN	ER membrane protein complex subunit 8 OS=Homo sapiens GN=EMC8 PE=1 SV=1	23758	28	32	4.3	Tentative 1 significant peptide	0.16
RRBP1_HUMAN	Ribosome-binding protein 1 OS=Homo sapiens GN=RRBP1 PE=1 SV=4	152381	28	34	2.2	Tentative 1 significant peptide	0.03
ABL1_HUMAN	Tyrosine-protein kinase ABL1 OS=Homo sapiens GN=ABL1 PE=1 SV=4	122796	27	39	1.4	Tentative 1 significant peptide	0.04
ARHG1_HUMAN	Rho guanine nucleotide exchange factor 1 OS=Homo sapiens GN=ARHGEF1 PE=1 SV=2	102371	27	44	0.9	Tentative 1 significant peptide	0.04
CSK2B_HUMAN	Casein kinase II subunit beta OS=Homo sapiens GN=CSNK2B PE=1 SV=1	24926	27	44	3.7	Tentative 1 significant peptide	0.15
FIS1_HUMAN	Mitochondrial fission 1 protein OS=Homo sapiens GN=FIS1 PE=1 SV=2	16927	27	36	8.6	Tentative 1 significant peptide	0.3
NBAS_HUMAN	Neuroblastoma-amplified sequence OS=Homo sapiens GN=NBAS PE=1 SV=2	268401	27	37	2.2	Tentative 1 significant peptide	0.01
FHL2_HUMAN	Four and a half LIM domains protein 2 OS=Homo sapiens GN=FHL2 PE=1 SV=3	32171	26	53	3.9	Tentative 1 significant peptide	0.12
MYOM2_HUMAN	Myomesin-2 OS=Homo sapiens GN=MYOM2 PE=1 SV=2	164792	26	49	0.5	Tentative 1 significant peptide	0.02
PM14_HUMAN	Pre-mRNA branch site protein p14 OS=Homo sapiens GN=SF3B14 PE=1 SV=1	14576	26	51	5.6	Tentative 1 significant peptide	0.38
RL6_HUMAN	60S ribosomal protein L6 OS=Homo sapiens GN=RPL6 PE=1 SV=3	32708	26	50	3.1	Tentative 1 significant peptide	0.15
S61A1_HUMAN	Protein transport protein Sec61 subunit alpha isoform 1 OS=Homo sapiens GN=SEC61A1 PE=1 SV=2	52231	26	47	1.9	Tentative 1 significant peptide	0.07
CUL9_HUMAN	Cullin-9 OS=Homo sapiens GN=CUL9 PE=1 SV=2	281049	25	66	0.3	Tentative 1 significant peptide	0.02
SYNE1_HUMAN	Nesprin-1 OS=Homo sapiens GN=SYNE1 PE=1 SV=4	1010456	25	59	0.9	Tentative 1 significant peptide	0
F90AO_HUMAN	Putative protein FAM90A24P OS=Homo sapiens GN=FAM90A24P PE=5 SV=1	49798	24	85	11.6	Tentative 1 significant peptide	0.1
RL31_HUMAN	60S ribosomal protein L31 OS=Homo sapiens GN=RPL31 PE=1 SV=1	14454	24	88	6.4	Tentative 1 significant peptide	0.36
NDUAA_HUMAN	NADH dehydrogenase [ubiquinone] 1 alpha subcomplex subunit 10, mitochondrial OS=Homo sapiens GN=NDUFA10 PE=1 SV=1	40725	23	100	5.9	Tentative 1 significant peptide	0.09
RBMS2_HUMAN	RNA-binding motif, single-stranded-interacting protein 2 OS=Homo sapiens GN=RBMS2 PE=1 SV=1	43931	23	110	3.2	Tentative 1 significant peptide	0.09
GLSK_HUMAN	Glutaminase kidney isoform, mitochondrial OS=Homo sapiens GN=GLS PE=1 SV=1	73414	22	120	1.2	Tentative 1 significant peptide	0.05
NDUBB_HUMAN	NADH dehydrogenase [ubiquinone] 1 beta subcomplex subunit 11, mitochondrial OS=Homo sapiens GN=NDUFB11 PE=1 SV=1	17306	22	130	14.4	Tentative 1 significant peptide	0.3
CU129_HUMAN	Putative uncharacterized protein encoded by LINC00479 OS=Homo sapiens GN=LINC00479 PE=5 SV=2	15199	21	160	4.9	Tentative 1 significant peptide	0.25
MTPN_HUMAN	Myotrophin OS=Homo sapiens GN=MTPN PE=1 SV=2	12887	20	200	14.4	Tentative 1 significant peptide	0.41
ACTH_HUMAN	Actin, gamma-enteric smooth muscle OS=Homo sapiens GN=ACTG2 PE=1 SV=1	41850						272	1.3e-23	30.3	Tentative 1 significant peptide	1.99
CH10_HUMAN	10 kDa heat shock protein, mitochondrial OS=Homo sapiens GN=HSPE1 PE=1 SV=2	10925						172	1.4e-13	49		6.55
H2AX_HUMAN	Histone H2AX OS=Homo sapiens GN=H2AFX PE=1 SV=2							152	1.4e-11	52.4	Tentative 1 significant peptide	3.39
DREB_HUMAN	Drebrin OS=Homo sapiens GN=DBN1 PE=1 SV=4	71385						145	6.2e-11	11.2		0.29
DCD_HUMAN	Dermcidin OS=Homo sapiens GN=DCD PE=1 SV=2	11277						120	2.3e-08	20		1.18
ALDH2_HUMAN	Aldehyde dehydrogenase, mitochondrial OS=Homo sapiens GN=ALDH2 PE=1 SV=2	56346						117	4e-08	8.3		0.21
ARF1_HUMAN	ADP-ribosylation factor 1 OS=Homo sapiens GN=ARF1 PE=1 SV=2	20684						114	7.5e-08	16	Tentative 1 significant peptide	0.55
H2B1A_HUMAN	Histone H2B type 1-A OS=Homo sapiens GN=HIST1H2BA PE=1 SV=3							104	7.6e-07	33.1	Tentative 1 significant peptide	3.8
RPN2_HUMAN	Dolichyl-diphosphooligosaccharide--protein glycosyltransferase subunit 2 OS=Homo sapiens GN=RPN2 PE=1 SV=3	69241						101	1.7e-06	7.8		0.17
GBB4_HUMAN	Guanine nucleotide-binding protein subunit beta-4 OS=Homo sapiens GN=GNB4 PE=1 SV=3	37543						92	1.4e-05	9.1		0.28
LYSC_HUMAN	Lysozyme C OS=Homo sapiens GN=LYZ PE=1 SV=1	16526						81	0.00016	8.1	Tentative 1 significant peptide	0.31
RL23A_HUMAN	60S ribosomal protein L23a OS=Homo sapiens GN=RPL23A PE=1 SV=1	17684						78	0.00029	8.3	Tentative 1 significant peptide	0.29
CATZ_HUMAN	Cathepsin Z OS=Homo sapiens GN=CTSZ PE=1 SV=1	33846						77	0.00037	4	Tentative 1 significant peptide	0.14
ENOA_HUMAN	Alpha-enolase OS=Homo sapiens GN=ENO1 PE=1 SV=2	47139						76	0.00054	9.9		0.26
LAMP2_HUMAN	Lysosome-associated membrane glycoprotein 2 OS=Homo sapiens GN=LAMP2 PE=1 SV=2	44932						68	0.0033	2	Tentative 1 significant peptide	0.11
VATB2_HUMAN	V-type proton ATPase subunit B, brain isoform OS=Homo sapiens GN=ATP6V1B2 PE=1 SV=3	56465						66	0.0052	4.5		0.14
DX39B_HUMAN	Spliceosome RNA helicase DDX39B OS=Homo sapiens GN=DDX39B PE=1 SV=1	48960						63	0.0098	8.6	Tentative 1 significant peptide	0.08
U5S1_HUMAN	116 kDa U5 small nuclear ribonucleoprotein component OS=Homo sapiens GN=EFTUD2 PE=1 SV=1	109366						61	0.015	3.4	Tentative 1 significant peptide	0.04
TR150_HUMAN	Thyroid hormone receptor-associated protein 3 OS=Homo sapiens GN=THRAP3 PE=1 SV=2	108601						60	0.022	4.3		0.09
ARPC3_HUMAN	Actin-related protein 2/3 complex subunit 3 OS=Homo sapiens GN=ARPC3 PE=1 SV=3	20533						58	0.03	6.2	Tentative 1 significant peptide	0.25
CYB5B_HUMAN	Cytochrome b5 type B OS=Homo sapiens GN=CYB5B PE=1 SV=2	16322						53	0.11	23.3	Tentative 1 significant peptide	0.32
GLU2B_HUMAN	Glucosidase 2 subunit beta OS=Homo sapiens GN=PRKCSH PE=1 SV=2	59388						53	0.11	4	Tentative 1 significant peptide	0.08
PIMT_HUMAN	Protein-L-isoaspartate(D-aspartate) O-methyltransferase OS=Homo sapiens GN=PCMT1 PE=1 SV=4	24621						52	0.12	4	Tentative 1 significant peptide	0.2
RUXE_HUMAN	Small nuclear ribonucleoprotein E OS=Homo sapiens GN=SNRPE PE=1 SV=1	10797						52	0.11	12	Tentative 1 significant peptide	0.5
COR1C_HUMAN	Coronin-1C OS=Homo sapiens GN=CORO1C PE=1 SV=1	53215						51	0.16	5.9		0.15
RBM3_HUMAN	Putative RNA-binding protein 3 OS=Homo sapiens GN=RBM3 PE=1 SV=1	17160						51	0.15	11.5	Tentative 1 significant peptide	0.3
H2A1A_HUMAN	Histone H2A type 1-A OS=Homo sapiens GN=HIST1H2AA PE=1 SV=3	14225						49	0.27	6.9	Tentative 1 significant peptide	0.37
ILF3_HUMAN	Interleukin enhancer-binding factor 3 OS=Homo sapiens GN=ILF3 PE=1 SV=3	95279						47	0.39	2.5	Tentative 1 significant peptide	0.05
CISY_HUMAN	Citrate synthase, mitochondrial OS=Homo sapiens GN=CS PE=1 SV=2	51680						46	0.55	4.7	Tentative 1 significant peptide	0.07
CTNA1_HUMAN	Catenin alpha-1 OS=Homo sapiens GN=CTNNA1 PE=1 SV=1	100009						44	0.72	3.2	Tentative 1 significant peptide	0.05
RL7_HUMAN	60S ribosomal protein L7 OS=Homo sapiens GN=RPL7 PE=1 SV=1	29207						43	1.1	4.4	Tentative 1 significant peptide	0.17
WDR1_HUMAN	WD repeat-containing protein 1 OS=Homo sapiens GN=WDR1 PE=1 SV=4	66152						42	1.4	1.3	Tentative 1 significant peptide	0.06
NAA38_HUMAN	N-alpha-acetyltransferase 38, NatC auxiliary subunit OS=Homo sapiens GN=NAA38 PE=1 SV=3	10396						41	1.5	10.4	Tentative 1 significant peptide	0.52
PO3F1_HUMAN	POU domain, class 3, transcription factor 1 OS=Homo sapiens GN=POU3F1 PE=2 SV=3	45468						40	2.1	1.8	Tentative 1 significant peptide	0.11
CHTOP_HUMAN	Chromatin target of PRMT1 protein OS=Homo sapiens GN=CHTOP PE=1 SV=2	26380						38	3.4	5.2	Tentative 1 significant peptide	0.19
SC31B_HUMAN	Protein transport protein Sec31B OS=Homo sapiens GN=SEC31B PE=1 SV=1	128615						37	4.2	3.6	Tentative 1 significant peptide	0.04
AMZ1_HUMAN	Archaemetzincin-1 OS=Homo sapiens GN=AMZ1 PE=1 SV=1	54888						36	5.4	2.2	Tentative 1 significant peptide	0.09
MUC18_HUMAN	Cell surface glycoprotein MUC18 OS=Homo sapiens GN=MCAM PE=1 SV=2	71563						36	5	2.3	Tentative 1 significant peptide	0.07
TPRN_HUMAN	Taperin OS=Homo sapiens GN=TPRN PE=1 SV=2	75510						36	5.1	1.5	Tentative 1 significant peptide	0.05
IIGP5_HUMAN	Interferon-inducible GTPase 5 OS=Homo sapiens GN=IRGC PE=2 SV=1	50257						35	6.8	1.7	Tentative 1 significant peptide	0.1
AN36A_HUMAN	Ankyrin repeat domain-containing protein 36A OS=Homo sapiens GN=ANKRD36 PE=2 SV=3	217331						34	7.4	1.7	Tentative 1 significant peptide	0.02
ARPC2_HUMAN	Actin-related protein 2/3 complex subunit 2 OS=Homo sapiens GN=ARPC2 PE=1 SV=1	34311						34	8.5	5.7	Tentative 1 significant peptide	0.14
FLNC_HUMAN	Filamin-C OS=Homo sapiens GN=FLNC PE=1 SV=3	290841						34	8.1	1.7	Tentative 1 significant peptide	0.02
ODPB_HUMAN	Pyruvate dehydrogenase E1 component subunit beta, mitochondrial OS=Homo sapiens GN=PDHB PE=1 SV=3	39208						34	8.4	3.1	Tentative 1 significant peptide	0.12
CCD87_HUMAN	Coiled-coil domain-containing protein 87 OS=Homo sapiens GN=CCDC87 PE=2 SV=2	96342						33	11	0.8	Tentative 1 significant peptide	0.05
ITB1_HUMAN	Integrin beta-1 OS=Homo sapiens GN=ITGB1 PE=1 SV=2	88357						33	10	2.5	Tentative 1 significant peptide	0.05
PSA5_HUMAN	Proteasome subunit alpha type-5 OS=Homo sapiens GN=PSMA5 PE=1 SV=3	26394						32	13	4.1	Tentative 1 significant peptide	0.19
PCLO_HUMAN	Protein piccolo OS=Homo sapiens GN=PCLO PE=1 SV=4	552937						31	17	0.2	Tentative 1 significant peptide	0.01
PCP_HUMAN	Lysosomal Pro-X carboxypeptidase OS=Homo sapiens GN=PRCP PE=1 SV=1	55764						31	15	5	Tentative 1 significant peptide	0.07
TTC16_HUMAN	Tetratricopeptide repeat protein 16 OS=Homo sapiens GN=TTC16 PE=2 SV=2	98248						31	18	0.9	Tentative 1 significant peptide	0.04
EFHD2_HUMAN	EF-hand domain-containing protein D2 OS=Homo sapiens GN=EFHD2 PE=1 SV=1	26680						30	21	3.8	Tentative 1 significant peptide	0.19
SPA24_HUMAN	Spermatogenesis-associated protein 24 OS=Homo sapiens GN=SPATA24 PE=2 SV=2	23572						30	21	3.9	Tentative 1 significant peptide	0.21
MZF1_HUMAN	Myeloid zinc finger 1 OS=Homo sapiens GN=MZF1 PE=1 SV=3	82004						29	23	1.4	Tentative 1 significant peptide	0.06
AMYP_HUMAN	Pancreatic alpha-amylase OS=Homo sapiens GN=AMY2A PE=1 SV=2	57670						28	36	10.2	Tentative 1 significant peptide	0.13
CALU_HUMAN	Calumenin OS=Homo sapiens GN=CALU PE=1 SV=2	37084						28	31	4.8	Tentative 1 significant peptide	0.13
F184A_HUMAN	Protein FAM184A OS=Homo sapiens GN=FAM184A PE=2 SV=3	132883						28	29	0.6	Tentative 1 significant peptide	0.04
FRPD4_HUMAN	FERM and PDZ domain-containing protein 4 OS=Homo sapiens GN=FRMPD4 PE=1 SV=1	144289						28	31	0.7	Tentative 1 significant peptide	0.03
GCP2_HUMAN	Gamma-tubulin complex component 2 OS=Homo sapiens GN=TUBGCP2 PE=1 SV=2	102469						28	34	1.1	Tentative 1 significant peptide	0.05
SLIK3_HUMAN	SLIT and NTRK-like protein 3 OS=Homo sapiens GN=SLITRK3 PE=2 SV=2	108865						28	34	1.1	Tentative 1 significant peptide	0.04
STT3A_HUMAN	Dolichyl-diphosphooligosaccharide--protein glycosyltransferase subunit STT3A OS=Homo sapiens GN=STT3A PE=1 SV=2	80477						28	36	1.3	Tentative 1 significant peptide	0.05
TEX35_HUMAN	Testis-expressed sequence 35 protein OS=Homo sapiens GN=Tex35 PE=2 SV=1	26501						28	34	3	Tentative 1 significant peptide	0.15
TMPSD_HUMAN	Transmembrane protease serine 13 OS=Homo sapiens GN=TMPRSS13 PE=2 SV=3	62659						28	30	1.4	Tentative 1 significant peptide	0.08
GRIA2_HUMAN	Glutamate receptor 2 OS=Homo sapiens GN=GRIA2 PE=1 SV=3	98758						27	40	3.2	Tentative 1 significant peptide	0.05
PTHD3_HUMAN	Patched domain-containing protein 3 OS=Homo sapiens GN=PTCHD3 PE=1 SV=3	86816						27	40	1.3	Tentative 1 significant peptide	0.04
CNN3_HUMAN	Calponin-3 OS=Homo sapiens GN=CNN3 PE=1 SV=1	36391						26	51	4	Tentative 1 significant peptide	0.13
DPYL5_HUMAN	Dihydropyrimidinase-related protein 5 OS=Homo sapiens GN=DPYSL5 PE=1 SV=1	61382						26	46	1.2	Tentative 1 significant peptide	0.08
GRIA1_HUMAN	Glutamate receptor 1 OS=Homo sapiens GN=GRIA1 PE=1 SV=2	101441						26	55	2.2	Tentative 1 significant peptide	0.05
GRIA4_HUMAN	Glutamate receptor 4 OS=Homo sapiens GN=GRIA4 PE=2 SV=2	100807						26	47	3.5	Tentative 1 significant peptide	0.05
MCM5_HUMAN	DNA replication licensing factor MCM5 OS=Homo sapiens GN=MCM5 PE=1 SV=5	82233						26	47	3	Tentative 1 significant peptide	0.06
MED12_HUMAN	Mediator of RNA polymerase II transcription subunit 12 OS=Homo sapiens GN=MED12 PE=1 SV=4	242928						26	46	0.6	Tentative 1 significant peptide	0.02
PEPL_HUMAN	Periplakin OS=Homo sapiens GN=PPL PE=1 SV=4	204623						26	46	0.5	Tentative 1 significant peptide	0.02
ACON_HUMAN	Aconitate hydratase, mitochondrial OS=Homo sapiens GN=ACO2 PE=1 SV=2	85372						25	62	5	Tentative 1 significant peptide	0.06
COPB2_HUMAN	Coatomer subunit beta' OS=Homo sapiens GN=COPB2 PE=1 SV=2	102422						25	59	4.4	Tentative 1 significant peptide	0.05
PKP3_HUMAN	Plakophilin-3 OS=Homo sapiens GN=PKP3 PE=1 SV=1	87029						25	65	1	Tentative 1 significant peptide	0.05
ARI1B_HUMAN	AT-rich interactive domain-containing protein 1B OS=Homo sapiens GN=ARID1B PE=1 SV=2	235974						24	87	0.9	Tentative 1 significant peptide	0.02
DCNL5_HUMAN	DCN1-like protein 5 OS=Homo sapiens GN=DCUN1D5 PE=1 SV=1	27491						24	73	3.8	Tentative 1 significant peptide	0.18
MD13L_HUMAN	Mediator of RNA polymerase II transcription subunit 13-like OS=Homo sapiens GN=MED13L PE=1 SV=1	242447						24	76	1.4	Tentative 1 significant peptide	0.02
MGA_HUMAN	Maltase-glucoamylase, intestinal OS=Homo sapiens GN=MGAM PE=1 SV=5	209720						24	85	1.2	Tentative 1 significant peptide	0.02
NCKPL_HUMAN	Nck-associated protein 1-like OS=Homo sapiens GN=NCKAP1L PE=1 SV=3	128071						24	89	1.7	Tentative 1 significant peptide	0.04
S10A9_HUMAN	Protein S100-A9 OS=Homo sapiens GN=S100A9 PE=1 SV=1	13234						24	75	13.2	Tentative 1 significant peptide	0.4
C102B_HUMAN	Coiled-coil domain-containing protein 102B OS=Homo sapiens GN=CCDC102B PE=2 SV=4	60411						23	95	2.7	Tentative 1 significant peptide	0.08
MARH9_HUMAN	E3 ubiquitin-protein ligase MARCH9 OS=Homo sapiens GN=MARCH9 PE=1 SV=2	37748						23	100	4.6	Tentative 1 significant peptide	0.13
PNISR_HUMAN	Arginine/serine-rich protein PNISR OS=Homo sapiens GN=PNISR PE=1 SV=2	92521						23	110	2.1	Tentative 1 significant peptide	0.05
PPIC_HUMAN	Peptidyl-prolyl cis-trans isomerase C OS=Homo sapiens GN=PPIC PE=1 SV=1	22749						23	100	6.1	Tentative 1 significant peptide	0.22
SL9C2_HUMAN	Sodium/hydrogen exchanger 11 OS=Homo sapiens GN=SLC9C2 PE=2 SV=1	128969						23	99	0.8	Tentative 1 significant peptide	0.04
TANC2_HUMAN	Protein TANC2 OS=Homo sapiens GN=TANC2 PE=1 SV=3	219512						23	97	1.7	Tentative 1 significant peptide	0.02
CKAP4_HUMAN	Cytoskeleton-associated protein 4 OS=Homo sapiens GN=CKAP4 PE=1 SV=2	65983						22	140	2	Tentative 1 significant peptide	0.07
IL17D_HUMAN	Interleukin-17D OS=Homo sapiens GN=IL17D PE=2 SV=1	21879						22	130	6.4	Tentative 1 significant peptide	0.23
PSA7_HUMAN	Proteasome subunit alpha type-7 OS=Homo sapiens GN=PSMA7 PE=1 SV=1	27870						22	140	3.6	Tentative 1 significant peptide	0.18
SOGA2_HUMAN	Protein SOGA2 OS=Homo sapiens GN=SOGA2 PE=1 SV=5	209397						22	120	0.9	Tentative 1 significant peptide	0.02
WDR59_HUMAN	WD repeat-containing protein 59 OS=Homo sapiens GN=WDR59 PE=1 SV=2	109724						22	140	1	Tentative 1 significant peptide	0.03
FANCM_HUMAN	Fanconi anemia group M protein OS=Homo sapiens GN=FANCM PE=1 SV=2	232045						21	160	1.4	Tentative 1 significant peptide	0.02
RL22_HUMAN	60S ribosomal protein L22 OS=Homo sapiens GN=RPL22 PE=1 SV=2	14778						21	170	8.6	Tentative 1 significant peptide	0.35
SETB1_HUMAN	Histone-lysine N-methyltransferase SETDB1 OS=Homo sapiens GN=SETDB1 PE=1 SV=1	143066						21	160	2.6	Tentative 1 significant peptide	0.03
SPA2L_HUMAN	Spermatogenesis-associated protein 2-like protein OS=Homo sapiens GN=SPATA2L PE=2 SV=1	46149						21	180	2.8	Tentative 1 significant peptide	0.1
CREB5_HUMAN	Cyclic AMP-responsive element-binding protein 5 OS=Homo sapiens GN=CREB5 PE=1 SV=3	56882						20	190	8.3	Tentative 1 significant peptide	0.09
I17RE_HUMAN	Interleukin-17 receptor E OS=Homo sapiens GN=IL17RE PE=1 SV=1	74762						20	190	1	Tentative 1 significant peptide	0.06

## Sheet: GFP-1
Score	Expectation	Protein ID	Protein Name	MW	% Coverage	Comment	empai
1279	2.6e-124	K1C10_HUMAN	Keratin, type I cytoskeletal 10 OS=Homo sapiens GN=KRT10 PE=1 SV=6	58792	45		7.27
1124	7.9e-109	K2C1_HUMAN	Keratin, type II cytoskeletal 1 OS=Homo sapiens GN=KRT1 PE=1 SV=6	65999	39.3		6.57
1022	1.2e-98	K22E_HUMAN	Keratin, type II cytoskeletal 2 epidermal OS=Homo sapiens GN=KRT2 PE=1 SV=2	65393	39		3.39
787	3.9e-75	ACTB_HUMAN	Actin, cytoplasmic 1 OS=Homo sapiens GN=ACTB PE=1 SV=1	41710	52.3		9.04
414	8.1e-38	ACTC_HUMAN	Actin, alpha cardiac muscle 1 OS=Homo sapiens GN=ACTC1 PE=1 SV=1	41992	31.8	Tentative 1 significant peptide	3.14
341	1.5e-30	K1C9_HUMAN	Keratin, type I cytoskeletal 9 OS=Homo sapiens GN=KRT9 PE=1 SV=3	62027	21.2		0.95
311	1.5e-27	K2C6B_HUMAN	Keratin, type II cytoskeletal 6B OS=Homo sapiens GN=KRT6B PE=1 SV=5	60030	15.4		0.85
260	1.8e-22	K2C5_HUMAN	Keratin, type II cytoskeletal 5 OS=Homo sapiens GN=KRT5 PE=1 SV=3	62340	11.9	Tentative 1 significant peptide	0.68
202	1.2e-16	DYSF_HUMAN	Dysferlin OS=Homo sapiens GN=DYSF PE=1 SV=1	237144	5.6		0.12
199	2.5e-16	VWF_HUMAN	von Willebrand factor OS=Homo sapiens GN=VWF PE=1 SV=4	309058	4.1		0.08
148	3e-11	MYH9_HUMAN	Myosin-9 OS=Homo sapiens GN=MYH9 PE=1 SV=4	226392	5.7		0.13
106	5.2e-07	ALBU_HUMAN	Serum albumin OS=Homo sapiens GN=ALB PE=1 SV=2	69321	2.5	Tentative 1 significant peptide	0.14
87	4.3e-05	SCYL2_HUMAN	SCY1-like protein 2 OS=Homo sapiens GN=SCYL2 PE=1 SV=1	103642	4.6		0.14
78	0.00034	VIME_HUMAN	Vimentin OS=Homo sapiens GN=VIM PE=1 SV=4	53619	6.4	Tentative 1 significant peptide	0.29
71	0.0014	MYOF_HUMAN	Myoferlin OS=Homo sapiens GN=MYOF PE=1 SV=1	234561	4.5		0.04
67	0.0041	H4_HUMAN	Histone H4 OS=Homo sapiens GN=HIST1H4A PE=1 SV=2	11360	7.8	Tentative 1 significant peptide	0.48
67	0.0045	RS27A_HUMAN	Ubiquitin-40S ribosomal protein S27a OS=Homo sapiens GN=RPS27A PE=1 SV=2	17953	16		0.65
62	0.012	H1T_HUMAN	Histone H1t OS=Homo sapiens GN=HIST1H1T PE=2 SV=4	22006	20.3	Tentative 1 significant peptide	0.23
52	0.12	ENPL_HUMAN	Endoplasmin OS=Homo sapiens GN=HSP90B1 PE=1 SV=1	92411	1.7	Tentative 1 significant peptide	0.05
49	0.27	H2B1B_HUMAN	Histone H2B type 1-B OS=Homo sapiens GN=HIST1H2BB PE=1 SV=2	13942	11.9	Tentative 1 significant peptide	0.37
43	1.1	RL7_HUMAN	60S ribosomal protein L7 OS=Homo sapiens GN=RPL7 PE=1 SV=1	29207	4.4	Tentative 1 significant peptide	0.17
38	3.3	FLNB_HUMAN	Filamin-B OS=Homo sapiens GN=FLNB PE=1 SV=2	277990	1.2	Tentative 1 significant peptide	0.02
38	3.5	SHRM3_HUMAN	Protein Shroom3 OS=Homo sapiens GN=SHROOM3 PE=1 SV=2	216724	0.5	Tentative 1 significant peptide	0.02
34	7.3	DHSB_HUMAN	Succinate dehydrogenase [ubiquinone] iron-sulfur subunit, mitochondrial OS=Homo sapiens GN=SDHB PE=1 SV=3	31609	3.9	Tentative 1 significant peptide	0.16
34	8.4	CCD25_HUMAN	Coiled-coil domain-containing protein 25 OS=Homo sapiens GN=CCDC25 PE=1 SV=2	24463	4.3	Tentative 1 significant peptide	0.2
32	12	PK3CA_HUMAN	Phosphatidylinositol 4,5-bisphosphate 3-kinase catalytic subunit alpha isoform OS=Homo sapiens GN=PIK3CA PE=1 SV=2	124203	0.9	Tentative 1 significant peptide	0.04
30	21	SPA24_HUMAN	Spermatogenesis-associated protein 24 OS=Homo sapiens GN=SPATA24 PE=2 SV=2	23572	3.9	Tentative 1 significant peptide	0.21
29	26	TANC2_HUMAN	Protein TANC2 OS=Homo sapiens GN=TANC2 PE=1 SV=3	219512	1.4	Tentative 1 significant peptide	0.02
28	32	HNRCL_HUMAN	Heterogeneous nuclear ribonucleoprotein C-like 1 OS=Homo sapiens GN=HNRNPCL1 PE=1 SV=1	32123	2.7	Tentative 1 significant peptide	0.15
27	39	HECD4_HUMAN	Probable E3 ubiquitin-protein ligase HECTD4 OS=Homo sapiens GN=HECTD4 PE=1 SV=5	439065	1	Tentative 1 significant peptide	0.01
26	47	GRIA4_HUMAN	Glutamate receptor 4 OS=Homo sapiens GN=GRIA4 PE=2 SV=2	100807	3.5	Tentative 1 significant peptide	0.05
26	47	MCM5_HUMAN	DNA replication licensing factor MCM5 OS=Homo sapiens GN=MCM5 PE=1 SV=5	82233	3	Tentative 1 significant peptide	0.06
26	53	TMPSD_HUMAN	Transmembrane protease serine 13 OS=Homo sapiens GN=TMPRSS13 PE=2 SV=3	62659	1.4	Tentative 1 significant peptide	0.08
24	73	DCNL5_HUMAN	DCN1-like protein 5 OS=Homo sapiens GN=DCUN1D5 PE=1 SV=1	27491	3.8	Tentative 1 significant peptide	0.18
24	85	MGA_HUMAN	Maltase-glucoamylase, intestinal OS=Homo sapiens GN=MGAM PE=1 SV=5	209720	1.2	Tentative 1 significant peptide	0.02
23	98	TXND5_HUMAN	Thioredoxin domain-containing protein 5 OS=Homo sapiens GN=TXNDC5 PE=1 SV=2	47599	2.3	Tentative 1 significant peptide	0.1
22	130	IL17D_HUMAN	Interleukin-17D OS=Homo sapiens GN=IL17D PE=2 SV=1	21879	6.4	Tentative 1 significant peptide	0.23
0	0	unassigned	unassigned

## Sheet: GFP-2
Score	Expectation	Protein ID	Protein Name	MW	% Coverage	Comment	empai
1239	2.8e-120	K2C1_HUMAN	Keratin, type II cytoskeletal 1 OS=Homo sapiens GN=KRT1 PE=1 SV=6	65999	34.3		6.06
1065	6.4e-103	K1C10_HUMAN	Keratin, type I cytoskeletal 10 OS=Homo sapiens GN=KRT10 PE=1 SV=6	58792	42.5		7.27
1048	3.1e-101	ACTB_HUMAN	Actin, cytoplasmic 1 OS=Homo sapiens GN=ACTB PE=1 SV=1	41710	52.5		14.57
913	1.1e-87	K1C9_HUMAN	Keratin, type I cytoskeletal 9 OS=Homo sapiens GN=KRT9 PE=1 SV=3	62027	38.5		4.12
884	8e-85	K22E_HUMAN	Keratin, type II cytoskeletal 2 epidermal OS=Homo sapiens GN=KRT2 PE=1 SV=2	65393	34.1		2.56
649	2.9e-61	ACTC_HUMAN	Actin, alpha cardiac muscle 1 OS=Homo sapiens GN=ACTC1 PE=1 SV=1	41992	31.8	Tentative 1 significant peptide	6.97
589	2.5e-55	MYH9_HUMAN	Myosin-9 OS=Homo sapiens GN=MYH9 PE=1 SV=4	226392	14		0.51
534	7.5e-50	VWF_HUMAN	von Willebrand factor OS=Homo sapiens GN=VWF PE=1 SV=4	309058	5.9		0.23
329	2.7e-29	FLNA_HUMAN	Filamin-A OS=Homo sapiens GN=FLNA PE=1 SV=4	280564	5.1		0.16
260	2.2e-22	K2C6B_HUMAN	Keratin, type II cytoskeletal 6B OS=Homo sapiens GN=KRT6B PE=1 SV=5	60030	10.5	Tentative 1 significant peptide	0.47
204	7.8e-17	VIME_HUMAN	Vimentin OS=Homo sapiens GN=VIM PE=1 SV=4	53619	15.2		0.67
188	3.5e-15	SCYL2_HUMAN	SCY1-like protein 2 OS=Homo sapiens GN=SCYL2 PE=1 SV=1	103642	9.8		0.43
137	4.4e-10	FLNB_HUMAN	Filamin-B OS=Homo sapiens GN=FLNB PE=1 SV=2	277990	2.3		0.05
135	6.2e-10	GRP78_HUMAN	78 kDa glucose-regulated protein OS=Homo sapiens GN=HSPA5 PE=1 SV=2	72288	7.8		0.21
120	2.3e-08	MYH11_HUMAN	Myosin-11 OS=Homo sapiens GN=MYH11 PE=1 SV=3	227199	1.5	Tentative 1 significant peptide	0.06
120	2.3e-08	DCD_HUMAN	Dermcidin OS=Homo sapiens GN=DCD PE=1 SV=2	11277	20		1.18
104	8.6e-07	ENPL_HUMAN	Endoplasmin OS=Homo sapiens GN=HSP90B1 PE=1 SV=1	92411	4.1		0.11
95	6.1e-06	RS27A_HUMAN	Ubiquitin-40S ribosomal protein S27a OS=Homo sapiens GN=RPS27A PE=1 SV=2	17953	21.8		1.12
94	7.3e-06	DOCK4_HUMAN	Dedicator of cytokinesis protein 4 OS=Homo sapiens GN=DOCK4 PE=1 SV=3	225063	3.4		0.04
94	7.5e-06	MYOF_HUMAN	Myoferlin OS=Homo sapiens GN=MYOF PE=1 SV=1	234561	1.9		0.04
84	8.8e-05	ALBU_HUMAN	Serum albumin OS=Homo sapiens GN=ALB PE=1 SV=2	69321	2.5	Tentative 1 significant peptide	0.14
81	0.00016	LYSC_HUMAN	Lysozyme C OS=Homo sapiens GN=LYZ PE=1 SV=1	16526	8.1	Tentative 1 significant peptide	0.31
77	0.00039	ACTN1_HUMAN	Alpha-actinin-1 OS=Homo sapiens GN=ACTN1 PE=1 SV=2	102993	1.1	Tentative 1 significant peptide	0.05
71	0.0016	H2B1B_HUMAN	Histone H2B type 1-B OS=Homo sapiens GN=HIST1H2BB PE=1 SV=2	13942	19		0.89
62	0.014	H4_HUMAN	Histone H4 OS=Homo sapiens GN=HIST1H4A PE=1 SV=2	11360	19.4		1.18
52	0.12	TAD2B_HUMAN	Transcriptional adapter 2-beta OS=Homo sapiens GN=TADA2B PE=1 SV=2	48440	1.7	Tentative 1 significant peptide	0.1
47	0.4	CAPZB_HUMAN	F-actin-capping protein subunit beta OS=Homo sapiens GN=CAPZB PE=1 SV=4	31331	3.6	Tentative 1 significant peptide	0.16
43	1	PDIA1_HUMAN	Protein disulfide-isomerase OS=Homo sapiens GN=P4HB PE=1 SV=3	57081	5.9	Tentative 1 significant peptide	0.08
42	1.3	DYSF_HUMAN	Dysferlin OS=Homo sapiens GN=DYSF PE=1 SV=1	237144	3.4		0.02
38	3.6	SHRM3_HUMAN	Protein Shroom3 OS=Homo sapiens GN=SHROOM3 PE=1 SV=2	216724	0.5	Tentative 1 significant peptide	0.02
35	6.9	TGM2_HUMAN	Protein-glutamine gamma-glutamyltransferase 2 OS=Homo sapiens GN=TGM2 PE=1 SV=2	77280	9.3		0.13
33	11	DHSB_HUMAN	Succinate dehydrogenase [ubiquinone] iron-sulfur subunit, mitochondrial OS=Homo sapiens GN=SDHB PE=1 SV=3	31609	3.9	Tentative 1 significant peptide	0.16
28	31	FRPD4_HUMAN	FERM and PDZ domain-containing protein 4 OS=Homo sapiens GN=FRMPD4 PE=1 SV=1	144289	0.7	Tentative 1 significant peptide	0.03
28	30	TMPSD_HUMAN	Transmembrane protease serine 13 OS=Homo sapiens GN=TMPRSS13 PE=2 SV=3	62659	1.4	Tentative 1 significant peptide	0.08
28	30	TXND5_HUMAN	Thioredoxin domain-containing protein 5 OS=Homo sapiens GN=TXNDC5 PE=1 SV=2	47599	2.3	Tentative 1 significant peptide	0.1
28	33	CCD25_HUMAN	Coiled-coil domain-containing protein 25 OS=Homo sapiens GN=CCDC25 PE=1 SV=2	24463	4.3	Tentative 1 significant peptide	0.2
28	36	VP13D_HUMAN	Vacuolar protein sorting-associated protein 13D OS=Homo sapiens GN=VPS13D PE=1 SV=1	491535	1.7	Tentative 1 significant peptide	0.01
28	34	GCP2_HUMAN	Gamma-tubulin complex component 2 OS=Homo sapiens GN=TUBGCP2 PE=1 SV=2	102469	1.1	Tentative 1 significant peptide	0.05
27	41	GRIA1_HUMAN	Glutamate receptor 1 OS=Homo sapiens GN=GRIA1 PE=1 SV=2	101441	2.2	Tentative 1 significant peptide	0.05
26	46	MED12_HUMAN	Mediator of RNA polymerase II transcription subunit 12 OS=Homo sapiens GN=MED12 PE=1 SV=4	242928	0.6	Tentative 1 significant peptide	0.02
25	65	PKP3_HUMAN	Plakophilin-3 OS=Homo sapiens GN=PKP3 PE=1 SV=1	87029	1	Tentative 1 significant peptide	0.05
24	75	S10A9_HUMAN	Protein S100-A9 OS=Homo sapiens GN=S100A9 PE=1 SV=1	13234	13.2	Tentative 1 significant peptide	0.4
24	76	MD13L_HUMAN	Mediator of RNA polymerase II transcription subunit 13-like OS=Homo sapiens GN=MED13L PE=1 SV=1	242447	1.4	Tentative 1 significant peptide	0.02
24	86	DHX9_HUMAN	ATP-dependent RNA helicase A OS=Homo sapiens GN=DHX9 PE=1 SV=4	140869	0.7	Tentative 1 significant peptide	0.03
23	98	CLH1_HUMAN	Clathrin heavy chain 1 OS=Homo sapiens GN=CLTC PE=1 SV=5	191493	3.6	Tentative 1 significant peptide	0.02
21	160	SCNAA_HUMAN	Sodium channel protein type 10 subunit alpha OS=Homo sapiens GN=SCN10A PE=1 SV=2	220484	0.4	Tentative 1 significant peptide	0.02
21	160	SETB1_HUMAN	Histone-lysine N-methyltransferase SETDB1 OS=Homo sapiens GN=SETDB1 PE=1 SV=1	143066	2.6	Tentative 1 significant peptide	0.03
0	0	unassigned	unassigned

## Sheet: GFP-3
Score	Expectation	Protein ID	Protein Name	MW	% Coverage	Comment	empai
1504	0	K1C10_HUMAN	Keratin, type I cytoskeletal 10 OS=Homo sapiens GN=KRT10 PE=1 SV=6	58792	46.2		12.23
1480	0	K2C1_HUMAN	Keratin, type II cytoskeletal 1 OS=Homo sapiens GN=KRT1 PE=1 SV=6	65999	47.2		12.22
1238	3e-120	ACTB_HUMAN	Actin, cytoplasmic 1 OS=Homo sapiens GN=ACTB PE=1 SV=1	41710	58.7		29.1
1103	1.1e-106	K1C9_HUMAN	Keratin, type I cytoskeletal 9 OS=Homo sapiens GN=KRT9 PE=1 SV=3	62027	39.8		5.4
979	2.3e-94	MYH9_HUMAN	Myosin-9 OS=Homo sapiens GN=MYH9 PE=1 SV=4	226392	19.4		0.7
975	5.8e-94	K22E_HUMAN	Keratin, type II cytoskeletal 2 epidermal OS=Homo sapiens GN=KRT2 PE=1 SV=2	65393	36.9		3.71
730	2.2e-69	ACTC_HUMAN	Actin, alpha cardiac muscle 1 OS=Homo sapiens GN=ACTC1 PE=1 SV=1	41992	37.9	Tentative 1 significant peptide	11.34
560	2.1e-52	SCYL2_HUMAN	SCY1-like protein 2 OS=Homo sapiens GN=SCYL2 PE=1 SV=1	103642	17.5		1.04
485	6.4e-45	K1C14_HUMAN	Keratin, type I cytoskeletal 14 OS=Homo sapiens GN=KRT14 PE=1 SV=4	51529	23.9		1.92
434	7.2e-40	GANAB_HUMAN	Neutral alpha-glucosidase AB OS=Homo sapiens GN=GANAB PE=1 SV=3	106807	26.2		0.92
405	6.4e-37	VIME_HUMAN	Vimentin OS=Homo sapiens GN=VIM PE=1 SV=4	53619	26.2		1.57
402	1.2e-36	VWF_HUMAN	von Willebrand factor OS=Homo sapiens GN=VWF PE=1 SV=4	309058	5.5		0.16
361	1.5e-32	FLNA_HUMAN	Filamin-A OS=Homo sapiens GN=FLNA PE=1 SV=4	280564	10.9		0.22
287	4e-25	K2C6B_HUMAN	Keratin, type II cytoskeletal 6B OS=Homo sapiens GN=KRT6B PE=1 SV=5	60030	11.5	Tentative 1 significant peptide	0.71
283	9.8e-25	K2C5_HUMAN	Keratin, type II cytoskeletal 5 OS=Homo sapiens GN=KRT5 PE=1 SV=3	62340	13.4		0.81
238	3.6e-20	ENPL_HUMAN	Endoplasmin OS=Homo sapiens GN=HSP90B1 PE=1 SV=1	92411	10		0.28
231	1.8e-19	FLNB_HUMAN	Filamin-B OS=Homo sapiens GN=FLNB PE=1 SV=2	277990	6.2		0.16
217	3.6e-18	ACTN1_HUMAN	Alpha-actinin-1 OS=Homo sapiens GN=ACTN1 PE=1 SV=2	102993	7		0.25
180	1.9e-14	CLH1_HUMAN	Clathrin heavy chain 1 OS=Homo sapiens GN=CLTC PE=1 SV=5	191493	7.2		0.16
132	1.2e-09	GRP78_HUMAN	78 kDa glucose-regulated protein OS=Homo sapiens GN=HSPA5 PE=1 SV=2	72288	10.9		0.29
132	1.3e-09	SF3B3_HUMAN	Splicing factor 3B subunit 3 OS=Homo sapiens GN=SF3B3 PE=1 SV=4	135492	4.6		0.11
129	2.4e-09	TBA1A_HUMAN	Tubulin alpha-1A chain OS=Homo sapiens GN=TUBA1A PE=1 SV=1	50104	12.9		0.32
125	5.9e-09	DHX9_HUMAN	ATP-dependent RNA helicase A OS=Homo sapiens GN=DHX9 PE=1 SV=4	140869	3.3		0.07
115	5.8e-08	ATPA_HUMAN	ATP synthase subunit alpha, mitochondrial OS=Homo sapiens GN=ATP5A1 PE=1 SV=1	59714	13.7		0.36
101	1.5e-06	RS27A_HUMAN	Ubiquitin-40S ribosomal protein S27a OS=Homo sapiens GN=RPS27A PE=1 SV=2	17953	16		0.65
93	1.1e-05	H4_HUMAN	Histone H4 OS=Homo sapiens GN=HIST1H4A PE=1 SV=2	11360	17.5		1.18
88	3.1e-05	PDIA1_HUMAN	Protein disulfide-isomerase OS=Homo sapiens GN=P4HB PE=1 SV=3	57081	7.9	Tentative 1 significant peptide	0.08
86	5.4e-05	ALBU_HUMAN	Serum albumin OS=Homo sapiens GN=ALB PE=1 SV=2	69321	3.6		0.14
81	0.00017	PDIA3_HUMAN	Protein disulfide-isomerase A3 OS=Homo sapiens GN=PDIA3 PE=1 SV=4	56747	6.9		0.28
68	0.0033	LAMP2_HUMAN	Lysosome-associated membrane glycoprotein 2 OS=Homo sapiens GN=LAMP2 PE=1 SV=2	44932	2	Tentative 1 significant peptide	0.11
64	0.008	LAMP1_HUMAN	Lysosome-associated membrane glycoprotein 1 OS=Homo sapiens GN=LAMP1 PE=1 SV=3	44854	2.2	Tentative 1 significant peptide	0.11
61	0.015	U5S1_HUMAN	116 kDa U5 small nuclear ribonucleoprotein component OS=Homo sapiens GN=EFTUD2 PE=1 SV=1	109366	3.4	Tentative 1 significant peptide	0.04
61	0.018	DCD_HUMAN	Dermcidin OS=Homo sapiens GN=DCD PE=1 SV=2	11277	10	Tentative 1 significant peptide	0.48
60	0.02	TXND5_HUMAN	Thioredoxin domain-containing protein 5 OS=Homo sapiens GN=TXNDC5 PE=1 SV=2	47599	6.5		0.34
59	0.027	H2B1B_HUMAN	Histone H2B type 1-B OS=Homo sapiens GN=HIST1H2BB PE=1 SV=2	13942	24.6		0.89
51	0.17	CAPZB_HUMAN	F-actin-capping protein subunit beta OS=Homo sapiens GN=CAPZB PE=1 SV=4	31331	3.6	Tentative 1 significant peptide	0.16
50	0.2	TAD2B_HUMAN	Transcriptional adapter 2-beta OS=Homo sapiens GN=TADA2B PE=1 SV=2	48440	1.7	Tentative 1 significant peptide	0.1
49	0.23	RPN1_HUMAN	Dolichyl-diphosphooligosaccharide--protein glycosyltransferase subunit 1 OS=Homo sapiens GN=RPN1 PE=1 SV=1	68527	4.4	Tentative 1 significant peptide	0.07
47	0.39	MYO1C_HUMAN	Unconventional myosin-Ic OS=Homo sapiens GN=MYO1C PE=1 SV=4	121606	2.4		0.08
46	0.5	DOCK4_HUMAN	Dedicator of cytokinesis protein 4 OS=Homo sapiens GN=DOCK4 PE=1 SV=3	225063	1.6	Tentative 1 significant peptide	0.04
46	0.52	TGM2_HUMAN	Protein-glutamine gamma-glutamyltransferase 2 OS=Homo sapiens GN=TGM2 PE=1 SV=2	77280	7.1		0.06
45	0.63	LMNA_HUMAN	Prelamin-A/C OS=Homo sapiens GN=LMNA PE=1 SV=1	74095	2.6	Tentative 1 significant peptide	0.06
44	0.72	CTNA1_HUMAN	Catenin alpha-1 OS=Homo sapiens GN=CTNNA1 PE=1 SV=1	100009	3.2	Tentative 1 significant peptide	0.05
42	1.2	ESYT1_HUMAN	Extended synaptotagmin-1 OS=Homo sapiens GN=ESYT1 PE=1 SV=1	122780	1.8	Tentative 1 significant peptide	0.04
40	1.8	HNRPU_HUMAN	Heterogeneous nuclear ribonucleoprotein U OS=Homo sapiens GN=HNRNPU PE=1 SV=6	90528	0.8	Tentative 1 significant peptide	0.05
40	1.9	SHRM3_HUMAN	Protein Shroom3 OS=Homo sapiens GN=SHROOM3 PE=1 SV=2	216724	0.5	Tentative 1 significant peptide	0.02
38	3	UGGG1_HUMAN	UDP-glucose:glycoprotein glucosyltransferase 1 OS=Homo sapiens GN=UGGT1 PE=1 SV=3	177078	1.6	Tentative 1 significant peptide	0.03
36	4.8	TBB2A_HUMAN	Tubulin beta-2A chain OS=Homo sapiens GN=TUBB2A PE=1 SV=1	49875	3.4	Tentative 1 significant peptide	0.1
36	5.4	AMZ1_HUMAN	Archaemetzincin-1 OS=Homo sapiens GN=AMZ1 PE=1 SV=1	54888	2.2	Tentative 1 significant peptide	0.09
35	7.1	DHSB_HUMAN	Succinate dehydrogenase [ubiquinone] iron-sulfur subunit, mitochondrial OS=Homo sapiens GN=SDHB PE=1 SV=3	31609	3.9	Tentative 1 significant peptide	0.16
33	10	ITB1_HUMAN	Integrin beta-1 OS=Homo sapiens GN=ITGB1 PE=1 SV=2	88357	2.5	Tentative 1 significant peptide	0.05
33	11	CCD87_HUMAN	Coiled-coil domain-containing protein 87 OS=Homo sapiens GN=CCDC87 PE=2 SV=2	96342	0.8	Tentative 1 significant peptide	0.05
33	11	CAZA1_HUMAN	F-actin-capping protein subunit alpha-1 OS=Homo sapiens GN=CAPZA1 PE=1 SV=3	32902	3.5	Tentative 1 significant peptide	0.15
28	32	CCD25_HUMAN	Coiled-coil domain-containing protein 25 OS=Homo sapiens GN=CCDC25 PE=1 SV=2	24463	10.1	Tentative 1 significant peptide	0.2
28	34	SLIK3_HUMAN	SLIT and NTRK-like protein 3 OS=Homo sapiens GN=SLITRK3 PE=2 SV=2	108865	1.1	Tentative 1 significant peptide	0.04
27	38	EF1A1_HUMAN	Elongation factor 1-alpha 1 OS=Homo sapiens GN=EEF1A1 PE=1 SV=1	50109	2.4	Tentative 1 significant peptide	0.1
27	42	HNRCL_HUMAN	Heterogeneous nuclear ribonucleoprotein C-like 1 OS=Homo sapiens GN=HNRNPCL1 PE=1 SV=1	32123	2.7	Tentative 1 significant peptide	0.15
26	55	GRIA1_HUMAN	Glutamate receptor 1 OS=Homo sapiens GN=GRIA1 PE=1 SV=2	101441	2.2	Tentative 1 significant peptide	0.05
25	59	COPB2_HUMAN	Coatomer subunit beta' OS=Homo sapiens GN=COPB2 PE=1 SV=2	102422	4.4	Tentative 1 significant peptide	0.05
24	79	SERPH_HUMAN	Serpin H1 OS=Homo sapiens GN=SERPINH1 PE=1 SV=2	46411	6.2	Tentative 1 significant peptide	0.1
24	80	MGA_HUMAN	Maltase-glucoamylase, intestinal OS=Homo sapiens GN=MGAM PE=1 SV=5	209720	0.4	Tentative 1 significant peptide	0.02
23	99	SL9C2_HUMAN	Sodium/hydrogen exchanger 11 OS=Homo sapiens GN=SLC9C2 PE=2 SV=1	128969	0.8	Tentative 1 significant peptide	0.04
21	150	VP13D_HUMAN	Vacuolar protein sorting-associated protein 13D OS=Homo sapiens GN=VPS13D PE=1 SV=1	491535	0.6	Tentative 1 significant peptide	0.01
21	180	SPA2L_HUMAN	Spermatogenesis-associated protein 2-like protein OS=Homo sapiens GN=SPATA2L PE=2 SV=1	46149	2.8	Tentative 1 significant peptide	0.1
20	190	CREB5_HUMAN	Cyclic AMP-responsive element-binding protein 5 OS=Homo sapiens GN=CREB5 PE=1 SV=3	56882	8.3	Tentative 1 significant peptide	0.09
0	0	unassigned	unassigned

## Sheet: GFP-4
Score	Expectation	Protein ID	Protein Name	MW	% Coverage	Comment	empai
1289	2.6e-125	GRP78_HUMAN	78 kDa glucose-regulated protein OS=Homo sapiens GN=HSPA5 PE=1 SV=2	72288	43.9		5.37
1163	1.1e-112	ACTB_HUMAN	Actin, cytoplasmic 1 OS=Homo sapiens GN=ACTB PE=1 SV=1	41710	54.1		32.59
1008	3.3e-97	K22E_HUMAN	Keratin, type II cytoskeletal 2 epidermal OS=Homo sapiens GN=KRT2 PE=1 SV=2	65393	32.4		3.39
837	3.7e-80	K2C1_HUMAN	Keratin, type II cytoskeletal 1 OS=Homo sapiens GN=KRT1 PE=1 SV=6	65999	24.5		3.33
674	7.9e-64	SCYL2_HUMAN	SCY1-like protein 2 OS=Homo sapiens GN=SCYL2 PE=1 SV=1	103642	19.4		1.44
602	1.4e-56	K1C9_HUMAN	Keratin, type I cytoskeletal 9 OS=Homo sapiens GN=KRT9 PE=1 SV=3	62027	24.6		1.62
589	2.7e-55	ACTC_HUMAN	Actin, alpha cardiac muscle 1 OS=Homo sapiens GN=ACTC1 PE=1 SV=1	41992	31.8	Tentative 1 significant peptide	7.89
531	1.6e-49	K1C10_HUMAN	Keratin, type I cytoskeletal 10 OS=Homo sapiens GN=KRT10 PE=1 SV=6	58792	26.9		2.23
511	1.7e-47	LMNA_HUMAN	Prelamin-A/C OS=Homo sapiens GN=LMNA PE=1 SV=1	74095	29.2		1.71
486	4.8e-45	MYH9_HUMAN	Myosin-9 OS=Homo sapiens GN=MYH9 PE=1 SV=4	226392	10.6		0.36
426	5e-39	HSP7C_HUMAN	Heat shock cognate 71 kDa protein OS=Homo sapiens GN=HSPA8 PE=1 SV=1	70854	20.6		0.8
406	5e-37	GRP75_HUMAN	Stress-70 protein, mitochondrial OS=Homo sapiens GN=HSPA9 PE=1 SV=2	73635	16.2		0.65
361	1.7e-32	VIME_HUMAN	Vimentin OS=Homo sapiens GN=VIM PE=1 SV=4	53619	25.1		1.57
338	3.4e-30	PDIA4_HUMAN	Protein disulfide-isomerase A4 OS=Homo sapiens GN=PDIA4 PE=1 SV=2	72887	21.6		0.88
260	2.1e-22	ENPL_HUMAN	Endoplasmin OS=Homo sapiens GN=HSP90B1 PE=1 SV=1	92411	10.3		0.42
252	1.3e-21	MOES_HUMAN	Moesin OS=Homo sapiens GN=MSN PE=1 SV=3	67778	14.7		0.72
216	5.1e-18	VWF_HUMAN	von Willebrand factor OS=Homo sapiens GN=VWF PE=1 SV=4	309058	4.2		0.11
206	4.6e-17	CAPZB_HUMAN	F-actin-capping protein subunit beta OS=Homo sapiens GN=CAPZB PE=1 SV=4	31331	13.7		0.79
184	7.8e-15	HS90B_HUMAN	Heat shock protein HSP 90-beta OS=Homo sapiens GN=HSP90AB1 PE=1 SV=4	83212	10.1		0.39
181	1.6e-14	GPDM_HUMAN	Glycerol-3-phosphate dehydrogenase, mitochondrial OS=Homo sapiens GN=GPD2 PE=1 SV=3	80802	16.2		0.33
170	2.1e-13	RPN1_HUMAN	Dolichyl-diphosphooligosaccharide--protein glycosyltransferase subunit 1 OS=Homo sapiens GN=RPN1 PE=1 SV=1	68527	16.6		0.5
167	4.4e-13	CALX_HUMAN	Calnexin OS=Homo sapiens GN=CANX PE=1 SV=2	67526	11.8		0.31
153	1e-11	EGLN_HUMAN	Endoglin OS=Homo sapiens GN=ENG PE=1 SV=2	70533	6.5		0.22
138	3.3e-10	FLNA_HUMAN	Filamin-A OS=Homo sapiens GN=FLNA PE=1 SV=4	280564	2.3		0.03
131	1.6e-09	ACTN1_HUMAN	Alpha-actinin-1 OS=Homo sapiens GN=ACTN1 PE=1 SV=2	102993	2.9		0.09
127	3.8e-09	ALBU_HUMAN	Serum albumin OS=Homo sapiens GN=ALB PE=1 SV=2	69321	6.4		0.22
118	3.5e-08	TGM2_HUMAN	Protein-glutamine gamma-glutamyltransferase 2 OS=Homo sapiens GN=TGM2 PE=1 SV=2	77280	11.2		0.35
117	4e-08	CLH1_HUMAN	Clathrin heavy chain 1 OS=Homo sapiens GN=CLTC PE=1 SV=5	191493	4.4		0.05
104	8.8e-07	H2B1B_HUMAN	Histone H2B type 1-B OS=Homo sapiens GN=HIST1H2BB PE=1 SV=2	13942	19		0.89
90	1.8e-05	RS27A_HUMAN	Ubiquitin-40S ribosomal protein S27a OS=Homo sapiens GN=RPS27A PE=1 SV=2	17953	16		0.65
89	2.3e-05	DREB_HUMAN	Drebrin OS=Homo sapiens GN=DBN1 PE=1 SV=4	71385	2.8	Tentative 1 significant peptide	0.07
87	4.1e-05	P5CS_HUMAN	Delta-1-pyrroline-5-carboxylate synthase OS=Homo sapiens GN=ALDH18A1 PE=1 SV=2	87248	4.8		0.17
80	0.00019	DDX5_HUMAN	Probable ATP-dependent RNA helicase DDX5 OS=Homo sapiens GN=DDX5 PE=1 SV=1	69105	2	Tentative 1 significant peptide	0.07
75	0.00071	H4_HUMAN	Histone H4 OS=Homo sapiens GN=HIST1H4A PE=1 SV=2	11360	9.7	Tentative 1 significant peptide	0.48
73	0.0011	CAZA1_HUMAN	F-actin-capping protein subunit alpha-1 OS=Homo sapiens GN=CAPZA1 PE=1 SV=3	32902	10.5		0.32
62	0.011	HNRPU_HUMAN	Heterogeneous nuclear ribonucleoprotein U OS=Homo sapiens GN=HNRNPU PE=1 SV=6	90528	2.3		0.11
60	0.022	TR150_HUMAN	Thyroid hormone receptor-associated protein 3 OS=Homo sapiens GN=THRAP3 PE=1 SV=2	108601	4.3		0.09
59	0.028	TBA1A_HUMAN	Tubulin alpha-1A chain OS=Homo sapiens GN=TUBA1A PE=1 SV=1	50104	3.3	Tentative 1 significant peptide	0.1
54	0.081	SERPH_HUMAN	Serpin H1 OS=Homo sapiens GN=SERPINH1 PE=1 SV=2	46411	2.9	Tentative 1 significant peptide	0.1
53	0.11	GLU2B_HUMAN	Glucosidase 2 subunit beta OS=Homo sapiens GN=PRKCSH PE=1 SV=2	59388	4	Tentative 1 significant peptide	0.08
47	0.39	ILF3_HUMAN	Interleukin enhancer-binding factor 3 OS=Homo sapiens GN=ILF3 PE=1 SV=3	95279	2.5	Tentative 1 significant peptide	0.05
46	0.51	ATPA_HUMAN	ATP synthase subunit alpha, mitochondrial OS=Homo sapiens GN=ATP5A1 PE=1 SV=1	59714	4.3	Tentative 1 significant peptide	0.08
40	2.2	SHRM3_HUMAN	Protein Shroom3 OS=Homo sapiens GN=SHROOM3 PE=1 SV=2	216724	0.5	Tentative 1 significant peptide	0.02
39	2.4	PNPT1_HUMAN	Polyribonucleotide nucleotidyltransferase 1, mitochondrial OS=Homo sapiens GN=PNPT1 PE=1 SV=2	85897	2.2	Tentative 1 significant peptide	0.06
37	4.1	PLOD2_HUMAN	Procollagen-lysine,2-oxoglutarate 5-dioxygenase 2 OS=Homo sapiens GN=PLOD2 PE=1 SV=2	84632	1.6	Tentative 1 significant peptide	0.06
35	5.9	ANXA2_HUMAN	Annexin A2 OS=Homo sapiens GN=ANXA2 PE=1 SV=2	38580	3.2	Tentative 1 significant peptide	0.13
35	6.9	TXND5_HUMAN	Thioredoxin domain-containing protein 5 OS=Homo sapiens GN=TXNDC5 PE=1 SV=2	47599	3.9	Tentative 1 significant peptide	0.1
34	9	NONO_HUMAN	Non-POU domain-containing octamer-binding protein OS=Homo sapiens GN=NONO PE=1 SV=4	54197	11	Tentative 1 significant peptide	0.09
33	9.7	FLNB_HUMAN	Filamin-B OS=Homo sapiens GN=FLNB PE=1 SV=2	277990	1.9	Tentative 1 significant peptide	0.03
31	17	PCLO_HUMAN	Protein piccolo OS=Homo sapiens GN=PCLO PE=1 SV=4	552937	0.2	Tentative 1 significant peptide	0.01
30	20	LASP1_HUMAN	LIM and SH3 domain protein 1 OS=Homo sapiens GN=LASP1 PE=1 SV=2	29698	5	Tentative 1 significant peptide	0.17
28	29	F184A_HUMAN	Protein FAM184A OS=Homo sapiens GN=FAM184A PE=2 SV=3	132883	0.6	Tentative 1 significant peptide	0.04
28	31	PK3CA_HUMAN	Phosphatidylinositol 4,5-bisphosphate 3-kinase catalytic subunit alpha isoform OS=Homo sapiens GN=PIK3CA PE=1 SV=2	124203	1.8	Tentative 1 significant peptide	0.04
28	34	HNRCL_HUMAN	Heterogeneous nuclear ribonucleoprotein C-like 1 OS=Homo sapiens GN=HNRNPCL1 PE=1 SV=1	32123	2.7	Tentative 1 significant peptide	0.15
27	37	HNRPL_HUMAN	Heterogeneous nuclear ribonucleoprotein L OS=Homo sapiens GN=HNRNPL PE=1 SV=2	64092	7.5	Tentative 1 significant peptide	0.07
26	46	DPYL5_HUMAN	Dihydropyrimidinase-related protein 5 OS=Homo sapiens GN=DPYSL5 PE=1 SV=1	61382	1.2	Tentative 1 significant peptide	0.08
25	62	ACON_HUMAN	Aconitate hydratase, mitochondrial OS=Homo sapiens GN=ACO2 PE=1 SV=2	85372	5	Tentative 1 significant peptide	0.06
25	69	VP13D_HUMAN	Vacuolar protein sorting-associated protein 13D OS=Homo sapiens GN=VPS13D PE=1 SV=1	491535	0.2	Tentative 1 significant peptide	0.01
25	63	SMS1_HUMAN	Phosphatidylcholine:ceramide cholinephosphotransferase 1 OS=Homo sapiens GN=SGMS1 PE=1 SV=2	49175	1.9	Tentative 1 significant peptide	0.1
25	63	GCP2_HUMAN	Gamma-tubulin complex component 2 OS=Homo sapiens GN=TUBGCP2 PE=1 SV=2	102469	1.1	Tentative 1 significant peptide	0.05
24	86	ZZEF1_HUMAN	Zinc finger ZZ-type and EF-hand domain-containing protein 1 OS=Homo sapiens GN=ZZEF1 PE=1 SV=6	330864	0.2	Tentative 1 significant peptide	0.01
23	110	CB39L_HUMAN	Calcium-binding protein 39-like OS=Homo sapiens GN=CAB39L PE=1 SV=3	39063	3.3	Tentative 1 significant peptide	0.12
23	100	MARH9_HUMAN	E3 ubiquitin-protein ligase MARCH9 OS=Homo sapiens GN=MARCH9 PE=1 SV=2	37748	4.6	Tentative 1 significant peptide	0.13
21	180	SC23A_HUMAN	Protein transport protein Sec23A OS=Homo sapiens GN=SEC23A PE=1 SV=2	86105	3.1	Tentative 1 significant peptide	0.06
0	0	unassigned	unassigned

## Sheet: GFP-5
Score	Expectation	Protein ID	Protein Name	MW	% Coverage	Comment	empai
1375	0	VIME_HUMAN	Vimentin OS=Homo sapiens GN=VIM PE=1 SV=4	53619	70.6		9.52
1281	1.6e-124	ACTB_HUMAN	Actin, cytoplasmic 1 OS=Homo sapiens GN=ACTB PE=1 SV=1	41710	51.5		16.08
1202	1.3e-116	K1C10_HUMAN	Keratin, type I cytoskeletal 10 OS=Homo sapiens GN=KRT10 PE=1 SV=6	58792	38.5		5.3
889	2.8e-85	PDIA3_HUMAN	Protein disulfide-isomerase A3 OS=Homo sapiens GN=PDIA3 PE=1 SV=4	56747	40.6		3.05
659	2.8e-62	K2C1_HUMAN	Keratin, type II cytoskeletal 1 OS=Homo sapiens GN=KRT1 PE=1 SV=6	65999	21		1.4
647	4e-61	ACTC_HUMAN	Actin, alpha cardiac muscle 1 OS=Homo sapiens GN=ACTC1 PE=1 SV=1	41992	36.6	Tentative 1 significant peptide	3.66
645	6.4e-61	K22E_HUMAN	Keratin, type II cytoskeletal 2 epidermal OS=Homo sapiens GN=KRT2 PE=1 SV=2	65393	27.5		1.29
623	1.1e-58	SCYL2_HUMAN	SCY1-like protein 2 OS=Homo sapiens GN=SCYL2 PE=1 SV=1	103642	15.1		0.88
562	1.2e-52	PDIA1_HUMAN	Protein disulfide-isomerase OS=Homo sapiens GN=P4HB PE=1 SV=3	57081	52.6		2.33
558	3.5e-52	ATPB_HUMAN	ATP synthase subunit beta, mitochondrial OS=Homo sapiens GN=ATP5B PE=1 SV=3	56525	39.5		1.44
537	3.8e-50	ATPA_HUMAN	ATP synthase subunit alpha, mitochondrial OS=Homo sapiens GN=ATP5A1 PE=1 SV=1	59714	19		0.72
491	1.4e-45	K1C9_HUMAN	Keratin, type I cytoskeletal 9 OS=Homo sapiens GN=KRT9 PE=1 SV=3	62027	24.1		0.9
488	3.4e-45	TBB5_HUMAN	Tubulin beta chain OS=Homo sapiens GN=TUBB PE=1 SV=2	49639	25.2		1.22
440	1.9e-40	CH60_HUMAN	60 kDa heat shock protein, mitochondrial OS=Homo sapiens GN=HSPD1 PE=1 SV=2	61016	21.5		0.81
413	1e-37	SERPH_HUMAN	Serpin H1 OS=Homo sapiens GN=SERPINH1 PE=1 SV=2	46411	37.3		1.35
398	3.6e-36	TBA1A_HUMAN	Tubulin alpha-1A chain OS=Homo sapiens GN=TUBA1A PE=1 SV=1	50104	22.6		1.05
285	6.9e-25	EFTU_HUMAN	Elongation factor Tu, mitochondrial OS=Homo sapiens GN=TUFM PE=1 SV=2	49510	21.5		0.79
256	4.9e-22	CALR_HUMAN	Calreticulin OS=Homo sapiens GN=CALR PE=1 SV=1	48112	28.3		0.96
237	3.8e-20	MYH9_HUMAN	Myosin-9 OS=Homo sapiens GN=MYH9 PE=1 SV=4	226392	5.8		0.08
232	1.4e-19	K1C14_HUMAN	Keratin, type I cytoskeletal 14 OS=Homo sapiens GN=KRT14 PE=1 SV=4	51529	8.5	Tentative 1 significant peptide	0.52
214	8.8e-18	K2C5_HUMAN	Keratin, type II cytoskeletal 5 OS=Homo sapiens GN=KRT5 PE=1 SV=3	62340	11.9		0.5
205	5.8e-17	EF1A1_HUMAN	Elongation factor 1-alpha 1 OS=Homo sapiens GN=EEF1A1 PE=1 SV=1	50109	15.2		0.54
204	8e-17	HNRPK_HUMAN	Heterogeneous nuclear ribonucleoprotein K OS=Homo sapiens GN=HNRNPK PE=1 SV=1	50944	17.1		0.33
199	2.5e-16	PDIA6_HUMAN	Protein disulfide-isomerase A6 OS=Homo sapiens GN=PDIA6 PE=1 SV=1	48091	12.3		0.35
177	4.4e-14	GRP78_HUMAN	78 kDa glucose-regulated protein OS=Homo sapiens GN=HSPA5 PE=1 SV=2	72288	8.4		0.22
175	6.5e-14	PPM1B_HUMAN	Protein phosphatase 1B OS=Homo sapiens GN=PPM1B PE=1 SV=1	52609	19.4		0.41
169	2.6e-13	CALX_HUMAN	Calnexin OS=Homo sapiens GN=CANX PE=1 SV=2	67526	10.6		0.17
167	4.1e-13	DREB_HUMAN	Drebrin OS=Homo sapiens GN=DBN1 PE=1 SV=4	71385	8.9		0.16
133	9.5e-10	QCR2_HUMAN	Cytochrome b-c1 complex subunit 2, mitochondrial OS=Homo sapiens GN=UQCRC2 PE=1 SV=3	48413	5.7	Tentative 1 significant peptide	0.16
127	3.8e-09	LMNA_HUMAN	Prelamin-A/C OS=Homo sapiens GN=LMNA PE=1 SV=1	74095	13		0.41
126	5.1e-09	ENPL_HUMAN	Endoplasmin OS=Homo sapiens GN=HSP90B1 PE=1 SV=1	92411	6.7		0.08
120	2.2e-08	PTRF_HUMAN	Polymerase I and transcript release factor OS=Homo sapiens GN=PTRF PE=1 SV=1	43450	9.5		0.28
117	4e-08	ALDH2_HUMAN	Aldehyde dehydrogenase, mitochondrial OS=Homo sapiens GN=ALDH2 PE=1 SV=2	56346	8.3		0.21
109	2.4e-07	UFSP2_HUMAN	Ufm1-specific protease 2 OS=Homo sapiens GN=UFSP2 PE=1 SV=3	53227	3.2	Tentative 1 significant peptide	0.07
101	1.7e-06	RPN2_HUMAN	Dolichyl-diphosphooligosaccharide--protein glycosyltransferase subunit 2 OS=Homo sapiens GN=RPN2 PE=1 SV=3	69241	7.8		0.17
99	2.6e-06	ODR4_HUMAN	Protein odr-4 homolog OS=Homo sapiens GN=ODR4 PE=2 SV=1	51071	7.3		0.24
94	8.7e-06	TXND5_HUMAN	Thioredoxin domain-containing protein 5 OS=Homo sapiens GN=TXNDC5 PE=1 SV=2	47599	12.3		0.35
90	1.8e-05	ECHB_HUMAN	Trifunctional enzyme subunit beta, mitochondrial OS=Homo sapiens GN=HADHB PE=1 SV=3	51262	9.9		0.32
89	2.5e-05	HNRH1_HUMAN	Heterogeneous nuclear ribonucleoprotein H OS=Homo sapiens GN=HNRNPH1 PE=1 SV=4	49198	5.1	Tentative 1 significant peptide	0.08
88	3e-05	FLNA_HUMAN	Filamin-A OS=Homo sapiens GN=FLNA PE=1 SV=4	280564	1.7		0.04
85	7.1e-05	IDHP_HUMAN	Isocitrate dehydrogenase [NADP], mitochondrial OS=Homo sapiens GN=IDH2 PE=1 SV=2	50877	9.3	Tentative 1 significant peptide	0.07
81	0.00017	KPYM_HUMAN	Pyruvate kinase PKM OS=Homo sapiens GN=PKM PE=1 SV=4	57900	13.4		0.13
76	0.00054	ENOA_HUMAN	Alpha-enolase OS=Homo sapiens GN=ENO1 PE=1 SV=2	47139	9.9		0.26
75	0.00063	RS27A_HUMAN	Ubiquitin-40S ribosomal protein S27a OS=Homo sapiens GN=RPS27A PE=1 SV=2	17953	16		0.48
73	0.00093	IMDH2_HUMAN	Inosine-5'-monophosphate dehydrogenase 2 OS=Homo sapiens GN=IMPDH2 PE=1 SV=2	55770	2.3	Tentative 1 significant peptide	0.07
71	0.0015	IF4A1_HUMAN	Eukaryotic initiation factor 4A-I OS=Homo sapiens GN=EIF4A1 PE=1 SV=1	46125	9.1	Tentative 1 significant peptide	0.08
70	0.0021	NONO_HUMAN	Non-POU domain-containing octamer-binding protein OS=Homo sapiens GN=NONO PE=1 SV=4	54197	3.6		0.14
69	0.0025	DCD_HUMAN	Dermcidin OS=Homo sapiens GN=DCD PE=1 SV=2	11277	10	Tentative 1 significant peptide	0.35
66	0.0052	VATB2_HUMAN	V-type proton ATPase subunit B, brain isoform OS=Homo sapiens GN=ATP6V1B2 PE=1 SV=3	56465	4.5		0.14
65	0.0071	DHE3_HUMAN	Glutamate dehydrogenase 1, mitochondrial OS=Homo sapiens GN=GLUD1 PE=1 SV=2	61359	7.3		0.12
63	0.0098	DX39B_HUMAN	Spliceosome RNA helicase DDX39B OS=Homo sapiens GN=DDX39B PE=1 SV=1	48960	8.6	Tentative 1 significant peptide	0.08
61	0.018	GLYM_HUMAN	Serine hydroxymethyltransferase, mitochondrial OS=Homo sapiens GN=SHMT2 PE=1 SV=3	55958	4		0.14
59	0.026	ODO2_HUMAN	Dihydrolipoyllysine-residue succinyltransferase component of 2-oxoglutarate dehydrogenase complex, mitochondrial OS=Homo sapiens GN=DLST PE=1 SV=4	48724	5.1	Tentative 1 significant peptide	0.08
58	0.031	ALBU_HUMAN	Serum albumin OS=Homo sapiens GN=ALB PE=1 SV=2	69321	2.5	Tentative 1 significant peptide	0.05
58	0.034	HNRPD_HUMAN	Heterogeneous nuclear ribonucleoprotein D0 OS=Homo sapiens GN=HNRNPD PE=1 SV=1	38410	3.9	Tentative 1 significant peptide	0.1
55	0.066	QCR1_HUMAN	Cytochrome b-c1 complex subunit 1, mitochondrial OS=Homo sapiens GN=UQCRC1 PE=1 SV=3	52612	8.8		0.15
51	0.16	COR1C_HUMAN	Coronin-1C OS=Homo sapiens GN=CORO1C PE=1 SV=1	53215	5.9		0.15
48	0.33	AHNK_HUMAN	Neuroblast differentiation-associated protein AHNAK OS=Homo sapiens GN=AHNAK PE=1 SV=2	628699	1.1	Tentative 1 significant peptide	0.01
46	0.55	CISY_HUMAN	Citrate synthase, mitochondrial OS=Homo sapiens GN=CS PE=1 SV=2	51680	4.7	Tentative 1 significant peptide	0.07
42	1.4	WDR1_HUMAN	WD repeat-containing protein 1 OS=Homo sapiens GN=WDR1 PE=1 SV=4	66152	1.3	Tentative 1 significant peptide	0.06
41	1.6	OAT_HUMAN	Ornithine aminotransferase, mitochondrial OS=Homo sapiens GN=OAT PE=1 SV=1	48504	2.3	Tentative 1 significant peptide	0.08
40	1.8	H2B1B_HUMAN	Histone H2B type 1-B OS=Homo sapiens GN=HIST1H2BB PE=1 SV=2	13942	24.6		0.64
39	2.6	TAD2B_HUMAN	Transcriptional adapter 2-beta OS=Homo sapiens GN=TADA2B PE=1 SV=2	48440	1.7	Tentative 1 significant peptide	0.17
36	5.1	TPRN_HUMAN	Taperin OS=Homo sapiens GN=TPRN PE=1 SV=2	75510	1.5	Tentative 1 significant peptide	0.05
35	6.8	HNRPF_HUMAN	Heterogeneous nuclear ribonucleoprotein F OS=Homo sapiens GN=HNRNPF PE=1 SV=3	45643	7.7	Tentative 1 significant peptide	0.08
34	7.4	AN36A_HUMAN	Ankyrin repeat domain-containing protein 36A OS=Homo sapiens GN=ANKRD36 PE=2 SV=3	217331	1.7	Tentative 1 significant peptide	0.02
34	7.6	SHRM3_HUMAN	Protein Shroom3 OS=Homo sapiens GN=SHROOM3 PE=1 SV=2	216724	1.6	Tentative 1 significant peptide	0.02
34	8.9	EF1G_HUMAN	Elongation factor 1-gamma OS=Homo sapiens GN=EEF1G PE=1 SV=3	50087	4.8	Tentative 1 significant peptide	0.24
33	9.6	H4_HUMAN	Histone H4 OS=Homo sapiens GN=HIST1H4A PE=1 SV=2	11360	7.8	Tentative 1 significant peptide	0.35
33	9.7	VWF_HUMAN	von Willebrand factor OS=Homo sapiens GN=VWF PE=1 SV=4	309058	0.3	Tentative 1 significant peptide	0.01
33	11	TR150_HUMAN	Thyroid hormone receptor-associated protein 3 OS=Homo sapiens GN=THRAP3 PE=1 SV=2	108601	0.9	Tentative 1 significant peptide	0.03
31	15	PCP_HUMAN	Lysosomal Pro-X carboxypeptidase OS=Homo sapiens GN=PRCP PE=1 SV=1	55764	5	Tentative 1 significant peptide	0.07
31	16	RUVB1_HUMAN	RuvB-like 1 OS=Homo sapiens GN=RUVBL1 PE=1 SV=1	50196	3.9	Tentative 1 significant peptide	0.07
31	17	HNRPL_HUMAN	Heterogeneous nuclear ribonucleoprotein L OS=Homo sapiens GN=HNRNPL PE=1 SV=2	64092	1.5	Tentative 1 significant peptide	0.06
31	18	TTC16_HUMAN	Tetratricopeptide repeat protein 16 OS=Homo sapiens GN=TTC16 PE=2 SV=2	98248	0.9	Tentative 1 significant peptide	0.04
29	24	COF1_HUMAN	Cofilin-1 OS=Homo sapiens GN=CFL1 PE=1 SV=3	18491	6.6	Tentative 1 significant peptide	0.21
28	32	SPP2C_HUMAN	Signal peptide peptidase-like 2C OS=Homo sapiens GN=SPPL2C PE=1 SV=3	74455	1	Tentative 1 significant peptide	0.05
28	34	TEX35_HUMAN	Testis-expressed sequence 35 protein OS=Homo sapiens GN=Tex35 PE=2 SV=1	26501	3	Tentative 1 significant peptide	0.15
28	35	SPTN2_HUMAN	Spectrin beta chain, non-erythrocytic 2 OS=Homo sapiens GN=SPTBN2 PE=1 SV=3	271157	0.5	Tentative 1 significant peptide	0.01
28	36	AMYP_HUMAN	Pancreatic alpha-amylase OS=Homo sapiens GN=AMY2A PE=1 SV=2	57670	10.2	Tentative 1 significant peptide	0.13
28	36	STT3A_HUMAN	Dolichyl-diphosphooligosaccharide--protein glycosyltransferase subunit STT3A OS=Homo sapiens GN=STT3A PE=1 SV=2	80477	1.3	Tentative 1 significant peptide	0.05
27	40	PTHD3_HUMAN	Patched domain-containing protein 3 OS=Homo sapiens GN=PTCHD3 PE=1 SV=3	86816	1.3	Tentative 1 significant peptide	0.04
24	91	VP13D_HUMAN	Vacuolar protein sorting-associated protein 13D OS=Homo sapiens GN=VPS13D PE=1 SV=1	491535	1.5	Tentative 1 significant peptide	0.01
23	98	IF4A3_HUMAN	Eukaryotic initiation factor 4A-III OS=Homo sapiens GN=EIF4A3 PE=1 SV=4	46841	2.7	Tentative 1 significant peptide	0.08
22	140	WDR59_HUMAN	WD repeat-containing protein 59 OS=Homo sapiens GN=WDR59 PE=1 SV=2	109724	1	Tentative 1 significant peptide	0.03
0	0	unassigned	unassigned

## Sheet: GFP-6
Score	Expectation	Protein ID	Protein Name	MW	% Coverage	Comment	empai
1183	1.1e-114	K1C10_HUMAN	Keratin, type I cytoskeletal 10 OS=Homo sapiens GN=KRT10 PE=1 SV=6	58792	41.3		7.27
1066	5.7e-103	ACTB_HUMAN	Actin, cytoplasmic 1 OS=Homo sapiens GN=ACTB PE=1 SV=1	41710	51.2		18.4
932	1.2e-89	K2C1_HUMAN	Keratin, type II cytoskeletal 1 OS=Homo sapiens GN=KRT1 PE=1 SV=6	65999	29.8		3.33
871	1.5e-83	VIME_HUMAN	Vimentin OS=Homo sapiens GN=VIM PE=1 SV=4	53619	56.2		8.3
763	9.4e-73	K22E_HUMAN	Keratin, type II cytoskeletal 2 epidermal OS=Homo sapiens GN=KRT2 PE=1 SV=2	65393	33.2		2.31
696	4.8e-66	CAZA1_HUMAN	F-actin-capping protein subunit alpha-1 OS=Homo sapiens GN=CAPZA1 PE=1 SV=3	32902	53.5		7.04
615	6e-58	ANXA2_HUMAN	Annexin A2 OS=Homo sapiens GN=ANXA2 PE=1 SV=2	38580	43.1		9.7
594	8e-56	CAPZB_HUMAN	F-actin-capping protein subunit beta OS=Homo sapiens GN=CAPZB PE=1 SV=4	31331	27.8		5.65
589	2.8e-55	ACTC_HUMAN	Actin, alpha cardiac muscle 1 OS=Homo sapiens GN=ACTC1 PE=1 SV=1	41992	28.9	Tentative 1 significant peptide	6.15
492	1.3e-45	LMNA_HUMAN	Prelamin-A/C OS=Homo sapiens GN=LMNA PE=1 SV=1	74095	23		1.25
482	1.3e-44	CAZA2_HUMAN	F-actin-capping protein subunit alpha-2 OS=Homo sapiens GN=CAPZA2 PE=1 SV=3	32929	50.7		2.99
469	2.8e-43	SCYL2_HUMAN	SCY1-like protein 2 OS=Homo sapiens GN=SCYL2 PE=1 SV=1	103642	16.4		1.04
421	1.7e-38	PHB2_HUMAN	Prohibitin-2 OS=Homo sapiens GN=PHB2 PE=1 SV=2	33276	48.2		4.18
380	1.9e-34	TPM4_HUMAN	Tropomyosin alpha-4 chain OS=Homo sapiens GN=TPM4 PE=1 SV=3	28504	35.5		4.79
348	3.2e-31	TPM3_HUMAN	Tropomyosin alpha-3 chain OS=Homo sapiens GN=TPM3 PE=1 SV=2	32930	25.6		3.59
342	1.2e-30	MDHM_HUMAN	Malate dehydrogenase, mitochondrial OS=Homo sapiens GN=MDH2 PE=1 SV=3	35481	27.8		1.8
275	6e-24	HNRPC_HUMAN	Heterogeneous nuclear ribonucleoproteins C1/C2 OS=Homo sapiens GN=HNRNPC PE=1 SV=4	33650	26.5		1.96
211	1.5e-17	HNRPK_HUMAN	Heterogeneous nuclear ribonucleoprotein K OS=Homo sapiens GN=HNRNPK PE=1 SV=1	50944	20.3		0.43
210	1.8e-17	TPM3L_HUMAN	Putative tropomyosin alpha-3 chain-like protein OS=Homo sapiens PE=5 SV=2	26253	19.7		1.37
206	5.5e-17	ADT2_HUMAN	ADP/ATP translocase 2 OS=Homo sapiens GN=SLC25A5 PE=1 SV=7	32831	24.5		1.64
189	2.8e-15	MYH9_HUMAN	Myosin-9 OS=Homo sapiens GN=MYH9 PE=1 SV=4	226392	5.1		0.09
172	1.4e-13	ACTN4_HUMAN	Alpha-actinin-4 OS=Homo sapiens GN=ACTN4 PE=1 SV=2	104788	6.4		0.14
170	2.2e-13	VDAC1_HUMAN	Voltage-dependent anion-selective channel protein 1 OS=Homo sapiens GN=VDAC1 PE=1 SV=2	30754	11		0.56
167	3.7e-13	GNAI2_HUMAN	Guanine nucleotide-binding protein G(i) subunit alpha-2 OS=Homo sapiens GN=GNAI2 PE=1 SV=3	40425	10.4		0.41
167	4e-13	ROA1_HUMAN	Heterogeneous nuclear ribonucleoprotein A1 OS=Homo sapiens GN=HNRNPA1 PE=1 SV=5	38723	20.2		0.81
166	4.6e-13	EF1D_HUMAN	Elongation factor 1-delta OS=Homo sapiens GN=EEF1D PE=1 SV=5	31103	19.6		0.55
159	2.5e-12	VDAC2_HUMAN	Voltage-dependent anion-selective channel protein 2 OS=Homo sapiens GN=VDAC2 PE=1 SV=2	31547	23.8		1.06
158	3.2e-12	VDAC3_HUMAN	Voltage-dependent anion-selective channel protein 3 OS=Homo sapiens GN=VDAC3 PE=1 SV=1	30639	8.1	Tentative 1 significant peptide	0.35
146	4.8e-11	G3P_HUMAN	Glyceraldehyde-3-phosphate dehydrogenase OS=Homo sapiens GN=GAPDH PE=1 SV=3	36030	12.2		0.29
146	5.5e-11	PHB_HUMAN	Prohibitin OS=Homo sapiens GN=PHB PE=1 SV=1	29786	25.4		0.85
145	6.2e-11	DREB_HUMAN	Drebrin OS=Homo sapiens GN=DBN1 PE=1 SV=4	71385	11.2		0.29
145	6.4e-11	ROA2_HUMAN	Heterogeneous nuclear ribonucleoproteins A2/B1 OS=Homo sapiens GN=HNRNPA2B1 PE=1 SV=2	37407	10.8		0.44
140	1.9e-10	ENPL_HUMAN	Endoplasmin OS=Homo sapiens GN=HSP90B1 PE=1 SV=1	92411	6.6		0.22
122	1.2e-08	ATPG_HUMAN	ATP synthase subunit gamma, mitochondrial OS=Homo sapiens GN=ATP5C1 PE=1 SV=1	32975	11.1		0.52
122	1.4e-08	AHNK_HUMAN	Neuroblast differentiation-associated protein AHNAK OS=Homo sapiens GN=AHNAK PE=1 SV=2	628699	1.2		0.02
116	5.6e-08	ATPA_HUMAN	ATP synthase subunit alpha, mitochondrial OS=Homo sapiens GN=ATP5A1 PE=1 SV=1	59714	4.2	Tentative 1 significant peptide	0.08
115	6.7e-08	STOM_HUMAN	Erythrocyte band 7 integral membrane protein OS=Homo sapiens GN=STOM PE=1 SV=3	31711	6.6		0.33
104	8.6e-07	1433Z_HUMAN	14-3-3 protein zeta/delta OS=Homo sapiens GN=YWHAZ PE=1 SV=1	27728	5.7	Tentative 1 significant peptide	0.18
100	2.2e-06	SPIN1_HUMAN	Spindlin-1 OS=Homo sapiens GN=SPIN1 PE=1 SV=3	29582	15.3		0.36
92	1.4e-05	H4_HUMAN	Histone H4 OS=Homo sapiens GN=HIST1H4A PE=1 SV=2	11360	17.5		1.18
92	1.4e-05	GBB4_HUMAN	Guanine nucleotide-binding protein subunit beta-4 OS=Homo sapiens GN=GNB4 PE=1 SV=3	37543	9.1		0.28
91	1.7e-05	NPM_HUMAN	Nucleophosmin OS=Homo sapiens GN=NPM1 PE=1 SV=2	32555	20.7		0.52
84	7.7e-05	H2B1C_HUMAN	Histone H2B type 1-C/E/F/G/I OS=Homo sapiens GN=HIST1H2BC PE=1 SV=4	13898	37.3		1.62
83	0.0001	K1C9_HUMAN	Keratin, type I cytoskeletal 9 OS=Homo sapiens GN=KRT9 PE=1 SV=3	62027	3.9	Tentative 1 significant peptide	0.25
81	0.00017	ATPB_HUMAN	ATP synthase subunit beta, mitochondrial OS=Homo sapiens GN=ATP5B PE=1 SV=3	56525	5.1		0.18
80	0.00019	ROA3_HUMAN	Heterogeneous nuclear ribonucleoprotein A3 OS=Homo sapiens GN=HNRNPA3 PE=1 SV=2	39571	2.6	Tentative 1 significant peptide	0.12
78	0.00031	GRP78_HUMAN	78 kDa glucose-regulated protein OS=Homo sapiens GN=HSPA5 PE=1 SV=2	72288	9		0.14
77	0.00037	CATZ_HUMAN	Cathepsin Z OS=Homo sapiens GN=CTSZ PE=1 SV=1	33846	4	Tentative 1 significant peptide	0.14
77	0.00041	PDIA6_HUMAN	Protein disulfide-isomerase A6 OS=Homo sapiens GN=PDIA6 PE=1 SV=1	48091	3.2	Tentative 1 significant peptide	0.1
75	0.00069	PDIA1_HUMAN	Protein disulfide-isomerase OS=Homo sapiens GN=P4HB PE=1 SV=3	57081	7.9		0.27
73	0.00099	PSA4_HUMAN	Proteasome subunit alpha type-4 OS=Homo sapiens GN=PSMA4 PE=1 SV=1	29465	10		0.36
72	0.0014	MPCP_HUMAN	Phosphate carrier protein, mitochondrial OS=Homo sapiens GN=SLC25A3 PE=1 SV=2	40069	5.2		0.26
68	0.0032	SSRA_HUMAN	Translocon-associated protein subunit alpha OS=Homo sapiens GN=SSR1 PE=1 SV=3	32215	6.6		0.33
67	0.0041	RS27A_HUMAN	Ubiquitin-40S ribosomal protein S27a OS=Homo sapiens GN=RPS27A PE=1 SV=2	17953	16		0.65
66	0.0046	CALX_HUMAN	Calnexin OS=Homo sapiens GN=CANX PE=1 SV=2	67526	2.7	Tentative 1 significant peptide	0.07
66	0.005	SDPR_HUMAN	Serum deprivation-response protein OS=Homo sapiens GN=SDPR PE=1 SV=3	47145	5.9		0.21
64	0.0079	LASP1_HUMAN	LIM and SH3 domain protein 1 OS=Homo sapiens GN=LASP1 PE=1 SV=2	29698	21.8		0.36
61	0.015	PCBP1_HUMAN	Poly(rC)-binding protein 1 OS=Homo sapiens GN=PCBP1 PE=1 SV=2	37474	9.3		0.28
61	0.016	RTN4_HUMAN	Reticulon-4 OS=Homo sapiens GN=RTN4 PE=1 SV=2	129851	1.1	Tentative 1 significant peptide	0.04
59	0.025	QPCTL_HUMAN	Glutaminyl-peptide cyclotransferase-like protein OS=Homo sapiens GN=QPCTL PE=1 SV=2	42897	5.2		0.24
56	0.054	IDH3A_HUMAN	Isocitrate dehydrogenase [NAD] subunit alpha, mitochondrial OS=Homo sapiens GN=IDH3A PE=1 SV=1	39566	3.3	Tentative 1 significant peptide	0.12
53	0.1	DCD_HUMAN	Dermcidin OS=Homo sapiens GN=DCD PE=1 SV=2	11277	10	Tentative 1 significant peptide	0.48
49	0.27	H2A1A_HUMAN	Histone H2A type 1-A OS=Homo sapiens GN=HIST1H2AA PE=1 SV=3	14225	6.9	Tentative 1 significant peptide	0.37
48	0.32	NONO_HUMAN	Non-POU domain-containing octamer-binding protein OS=Homo sapiens GN=NONO PE=1 SV=4	54197	3.6	Tentative 1 significant peptide	0.19
46	0.47	HNRDL_HUMAN	Heterogeneous nuclear ribonucleoprotein D-like OS=Homo sapiens GN=HNRNPDL PE=1 SV=3	46409	1.9	Tentative 1 significant peptide	0.1
41	1.6	TXND5_HUMAN	Thioredoxin domain-containing protein 5 OS=Homo sapiens GN=TXNDC5 PE=1 SV=2	47599	2.1	Tentative 1 significant peptide	0.1
36	5	MUC18_HUMAN	Cell surface glycoprotein MUC18 OS=Homo sapiens GN=MCAM PE=1 SV=2	71563	2.3	Tentative 1 significant peptide	0.07
34	8.4	ODPB_HUMAN	Pyruvate dehydrogenase E1 component subunit beta, mitochondrial OS=Homo sapiens GN=PDHB PE=1 SV=3	39208	3.1	Tentative 1 significant peptide	0.12
34	8.5	ARPC2_HUMAN	Actin-related protein 2/3 complex subunit 2 OS=Homo sapiens GN=ARPC2 PE=1 SV=1	34311	5.7	Tentative 1 significant peptide	0.14
32	12	ZFY26_HUMAN	Zinc finger FYVE domain-containing protein 26 OS=Homo sapiens GN=ZFYVE26 PE=1 SV=3	284395	0.9	Tentative 1 significant peptide	0.02
31	17	DHSB_HUMAN	Succinate dehydrogenase [ubiquinone] iron-sulfur subunit, mitochondrial OS=Homo sapiens GN=SDHB PE=1 SV=3	31609	3.9	Tentative 1 significant peptide	0.16
30	21	EFHD2_HUMAN	EF-hand domain-containing protein D2 OS=Homo sapiens GN=EFHD2 PE=1 SV=1	26680	3.8	Tentative 1 significant peptide	0.19
29	23	MZF1_HUMAN	Myeloid zinc finger 1 OS=Homo sapiens GN=MZF1 PE=1 SV=3	82004	1.4	Tentative 1 significant peptide	0.06
28	33	1433E_HUMAN	14-3-3 protein epsilon OS=Homo sapiens GN=YWHAE PE=1 SV=1	29155	12.2	Tentative 1 significant peptide	0.17
27	41	RS3_HUMAN	40S ribosomal protein S3 OS=Homo sapiens GN=RPS3 PE=1 SV=2	26671	11.9	Tentative 1 significant peptide	0.19
26	46	PEPL_HUMAN	Periplakin OS=Homo sapiens GN=PPL PE=1 SV=4	204623	0.5	Tentative 1 significant peptide	0.02
26	51	CNN3_HUMAN	Calponin-3 OS=Homo sapiens GN=CNN3 PE=1 SV=1	36391	4	Tentative 1 significant peptide	0.13
25	64	SERPH_HUMAN	Serpin H1 OS=Homo sapiens GN=SERPINH1 PE=1 SV=2	46411	11.2	Tentative 1 significant peptide	0.1
25	71	MGA_HUMAN	Maltase-glucoamylase, intestinal OS=Homo sapiens GN=MGAM PE=1 SV=5	209720	0.4	Tentative 1 significant peptide	0.02
23	95	C102B_HUMAN	Coiled-coil domain-containing protein 102B OS=Homo sapiens GN=CCDC102B PE=2 SV=4	60411	2.7	Tentative 1 significant peptide	0.08
23	99	ZZEF1_HUMAN	Zinc finger ZZ-type and EF-hand domain-containing protein 1 OS=Homo sapiens GN=ZZEF1 PE=1 SV=6	330864	1.1	Tentative 1 significant peptide	0.01
22	120	PDIA3_HUMAN	Protein disulfide-isomerase A3 OS=Homo sapiens GN=PDIA3 PE=1 SV=4	56747	4.4	Tentative 1 significant peptide	0.08
22	140	HNRPU_HUMAN	Heterogeneous nuclear ribonucleoprotein U OS=Homo sapiens GN=HNRNPU PE=1 SV=6	90528	2.7	Tentative 1 significant peptide	0.05
22	130	VP13D_HUMAN	Vacuolar protein sorting-associated protein 13D OS=Homo sapiens GN=VPS13D PE=1 SV=1	491535	1.3	Tentative 1 significant peptide	0.01
20	200	CCD25_HUMAN	Coiled-coil domain-containing protein 25 OS=Homo sapiens GN=CCDC25 PE=1 SV=2	24463	8.7	Tentative 1 significant peptide	0.2
0	0	unassigned	unassigned

## Sheet: GFP-7
Score	Expectation	Protein ID	Protein Name	MW	% Coverage	Comment	empai
1416	0	VIME_HUMAN	Vimentin OS=Homo sapiens GN=VIM PE=1 SV=4	53619	77		32.68
833	9.6e-80	K1C10_HUMAN	Keratin, type I cytoskeletal 10 OS=Homo sapiens GN=KRT10 PE=1 SV=6	58792	36.8		5.05
706	5.1e-67	PPIB_HUMAN	Peptidyl-prolyl cis-trans isomerase B OS=Homo sapiens GN=PPIB PE=1 SV=2	23728	44.4		30.02
599	2.5e-56	SCYL2_HUMAN	SCY1-like protein 2 OS=Homo sapiens GN=SCYL2 PE=1 SV=1	103642	14.9		1.23
519	2.4e-48	K2C1_HUMAN	Keratin, type II cytoskeletal 1 OS=Homo sapiens GN=KRT1 PE=1 SV=6	65999	17.5		1.15
511	1.7e-47	LMNA_HUMAN	Prelamin-A/C OS=Homo sapiens GN=LMNA PE=1 SV=1	74095	25.3		1.11
507	3.8e-47	K22E_HUMAN	Keratin, type II cytoskeletal 2 epidermal OS=Homo sapiens GN=KRT2 PE=1 SV=2	65393	21.6		1.17
466	4.7e-43	ACTB_HUMAN	Actin, cytoplasmic 1 OS=Homo sapiens GN=ACTB PE=1 SV=1	41710	40		3.17
451	1.6e-41	TAGL2_HUMAN	Transgelin-2 OS=Homo sapiens GN=TAGLN2 PE=1 SV=3	22377	64.3		12.79
442	1.1e-40	STOM_HUMAN	Erythrocyte band 7 integral membrane protein OS=Homo sapiens GN=STOM PE=1 SV=3	31711	45.8		2.16
411	1.4e-37	PRDX4_HUMAN	Peroxiredoxin-4 OS=Homo sapiens GN=PRDX4 PE=1 SV=1	30521	27.7		4.17
334	8.3e-30	C1QBP_HUMAN	Complement component 1 Q subcomponent-binding protein, mitochondrial OS=Homo sapiens GN=C1QBP PE=1 SV=1	31343	31.9		1.77
294	8.6e-26	ERP29_HUMAN	Endoplasmic reticulum resident protein 29 OS=Homo sapiens GN=ERP29 PE=1 SV=4	28975	32.6		1.57
283	1.1e-24	RAB5C_HUMAN	Ras-related protein Rab-5C OS=Homo sapiens GN=RAB5C PE=1 SV=2	23468	38		2.19
272	1.2e-23	THOC4_HUMAN	THO complex subunit 4 OS=Homo sapiens GN=ALYREF PE=1 SV=3	26872	24.5		1.76
272	1.3e-23	ACTH_HUMAN	Actin, gamma-enteric smooth muscle OS=Homo sapiens GN=ACTG2 PE=1 SV=1	41850	30.3	Tentative 1 significant peptide	1.99
260	2.2e-22	MYH9_HUMAN	Myosin-9 OS=Homo sapiens GN=MYH9 PE=1 SV=4	226392	4.5		0.15
254	8.8e-22	RAB1A_HUMAN	Ras-related protein Rab-1A OS=Homo sapiens GN=RAB1A PE=1 SV=3	22663	39		2.32
244	8.2e-21	ML12A_HUMAN	Myosin regulatory light chain 12A OS=Homo sapiens GN=MYL12A PE=1 SV=2	19781	44.4		2.13
235	6.4e-20	PRDX1_HUMAN	Peroxiredoxin-1 OS=Homo sapiens GN=PRDX1 PE=1 SV=1	22096	39.7		4.15
209	2.8e-17	RALA_HUMAN	Ras-related protein Ral-A OS=Homo sapiens GN=RALA PE=1 SV=1	23552	24.3		1.62
208	3.5e-17	HCD2_HUMAN	3-hydroxyacyl-CoA dehydrogenase type-2 OS=Homo sapiens GN=HSD17B10 PE=1 SV=3	26906	40.6		2.27
205	6.6e-17	RAB7A_HUMAN	Ras-related protein Rab-7a OS=Homo sapiens GN=RAB7A PE=1 SV=1	23475	37.7		2.19
192	1.2e-15	1433Z_HUMAN	14-3-3 protein zeta/delta OS=Homo sapiens GN=YWHAZ PE=1 SV=1	27728	30.6		1.27
192	1.3e-15	F213A_HUMAN	Redox-regulatory protein FAM213A OS=Homo sapiens GN=FAM213A PE=1 SV=3	25747	24		1.02
184	7.3e-15	H2B1C_HUMAN	Histone H2B type 1-C/E/F/G/I OS=Homo sapiens GN=HIST1H2BC PE=1 SV=4	13898	41.3		3.97
183	9.7e-15	PRDX3_HUMAN	Thioredoxin-dependent peroxide reductase, mitochondrial OS=Homo sapiens GN=PRDX3 PE=1 SV=3	27675	14.5		0.64
177	3.7e-14	SC22B_HUMAN	Vesicle-trafficking protein SEC22b OS=Homo sapiens GN=SEC22B PE=1 SV=4	24578	34.4		0.74
168	3e-13	COF1_HUMAN	Cofilin-1 OS=Homo sapiens GN=CFL1 PE=1 SV=3	18491	28.9		0.62
165	6.1e-13	CAV1_HUMAN	Caveolin-1 OS=Homo sapiens GN=CAV1 PE=1 SV=4	20458	25.3		1.42
160	1.8e-12	RS27A_HUMAN	Ubiquitin-40S ribosomal protein S27a OS=Homo sapiens GN=RPS27A PE=1 SV=2	17953	24.4		1.72
153	9.3e-12	RB11A_HUMAN	Ras-related protein Rab-11A OS=Homo sapiens GN=RAB11A PE=1 SV=3	24378	19		1.1
149	2.5e-11	HNRPC_HUMAN	Heterogeneous nuclear ribonucleoproteins C1/C2 OS=Homo sapiens GN=HNRNPC PE=1 SV=4	33650	18		0.72
134	8e-10	CRIP2_HUMAN	Cysteine-rich protein 2 OS=Homo sapiens GN=CRIP2 PE=1 SV=1	22478	27.9		0.83
134	8.8e-10	H4_HUMAN	Histone H4 OS=Homo sapiens GN=HIST1H4A PE=1 SV=2	11360	29.1		2.22
129	2.4e-09	ACTN4_HUMAN	Alpha-actinin-4 OS=Homo sapiens GN=ACTN4 PE=1 SV=2	104788	6.7		0.09
127	4.4e-09	RAB6A_HUMAN	Ras-related protein Rab-6A OS=Homo sapiens GN=RAB6A PE=1 SV=3	23578	26		0.78
125	5.8e-09	1433T_HUMAN	14-3-3 protein theta OS=Homo sapiens GN=YWHAQ PE=1 SV=1	27747	9	Tentative 1 significant peptide	0.39
123	9.4e-09	PDIA1_HUMAN	Protein disulfide-isomerase OS=Homo sapiens GN=P4HB PE=1 SV=3	57081	9.8		0.27
118	3e-08	RAP1A_HUMAN	Ras-related protein Rap-1A OS=Homo sapiens GN=RAP1A PE=1 SV=1	20974	14.1		0.54
115	6.4e-08	H2A1B_HUMAN	Histone H2A type 1-B/E OS=Homo sapiens GN=HIST1H2AB PE=1 SV=2	14127	26.9		1.58
113	1e-07	ATPA_HUMAN	ATP synthase subunit alpha, mitochondrial OS=Homo sapiens GN=ATP5A1 PE=1 SV=1	59714	4.9		0.17
108	3.4e-07	K1C9_HUMAN	Keratin, type I cytoskeletal 9 OS=Homo sapiens GN=KRT9 PE=1 SV=3	62027	9.8		0.25
101	1.7e-06	TPM3_HUMAN	Tropomyosin alpha-3 chain OS=Homo sapiens GN=TPM3 PE=1 SV=2	32930	13.7	Tentative 1 significant peptide	0.32
99	2.8e-06	KV201_HUMAN	Ig kappa chain V-II region Cum OS=Homo sapiens PE=1 SV=1	12668	11.3	Tentative 1 significant peptide	0.42
98	3.1e-06	KAD2_HUMAN	Adenylate kinase 2, mitochondrial OS=Homo sapiens GN=AK2 PE=1 SV=2	26461	26.4		0.68
96	4.7e-06	NPM_HUMAN	Nucleophosmin OS=Homo sapiens GN=NPM1 PE=1 SV=2	32555	11.2		0.32
87	4.1e-05	SPIN1_HUMAN	Spindlin-1 OS=Homo sapiens GN=SPIN1 PE=1 SV=3	29582	30.9		0.85
86	5.1e-05	ECHM_HUMAN	Enoyl-CoA hydratase, mitochondrial OS=Homo sapiens GN=ECHS1 PE=1 SV=4	31367	4.1	Tentative 1 significant peptide	0.16
86	5.3e-05	SERPH_HUMAN	Serpin H1 OS=Homo sapiens GN=SERPINH1 PE=1 SV=2	46411	5.5		0.22
83	0.0001	H13_HUMAN	Histone H1.3 OS=Homo sapiens GN=HIST1H1D PE=1 SV=2	22336	14	Tentative 1 significant peptide	0.22
82	0.00012	PRDX2_HUMAN	Peroxiredoxin-2 OS=Homo sapiens GN=PRDX2 PE=1 SV=5	21878	14.1	Tentative 1 significant peptide	0.51
80	0.0002	COX2_HUMAN	Cytochrome c oxidase subunit 2 OS=Homo sapiens GN=MT-CO2 PE=1 SV=1	25548	13.2		0.43
80	0.00021	H2AV_HUMAN	Histone H2A.V OS=Homo sapiens GN=H2AFV PE=1 SV=3	13501	20.3	Tentative 1 significant peptide	1.68
80	0.00021	CAPZB_HUMAN	F-actin-capping protein subunit beta OS=Homo sapiens GN=CAPZB PE=1 SV=4	31331	8.7		0.34
78	0.00029	RA1L2_HUMAN	Heterogeneous nuclear ribonucleoprotein A1-like 2 OS=Homo sapiens GN=HNRNPA1L2 PE=2 SV=2	34204	3.1	Tentative 1 significant peptide	0.14
77	0.00041	HNRCL_HUMAN	Heterogeneous nuclear ribonucleoprotein C-like 1 OS=Homo sapiens GN=HNRNPCL1 PE=1 SV=1	32123	12.3	Tentative 1 significant peptide	0.33
72	0.0013	1433B_HUMAN	14-3-3 protein beta/alpha OS=Homo sapiens GN=YWHAB PE=1 SV=3	28065	13.4		0.63
68	0.0036	ENPL_HUMAN	Endoplasmin OS=Homo sapiens GN=HSP90B1 PE=1 SV=1	92411	1.7	Tentative 1 significant peptide	0.05
67	0.0038	RAB14_HUMAN	Ras-related protein Rab-14 OS=Homo sapiens GN=RAB14 PE=1 SV=4	23882	9.3	Tentative 1 significant peptide	0.46
66	0.0049	ATPO_HUMAN	ATP synthase subunit O, mitochondrial OS=Homo sapiens GN=ATP5O PE=1 SV=1	23263	10.8		0.48
64	0.0085	AHNK_HUMAN	Neuroblast differentiation-associated protein AHNAK OS=Homo sapiens GN=AHNAK PE=1 SV=2	628699	1.3		0.01
63	0.0097	MPCP_HUMAN	Phosphate carrier protein, mitochondrial OS=Homo sapiens GN=SLC25A3 PE=1 SV=2	40069	5.8	Tentative 1 significant peptide	0.12
63	0.011	ROA2_HUMAN	Heterogeneous nuclear ribonucleoproteins A2/B1 OS=Homo sapiens GN=HNRNPA2B1 PE=1 SV=2	37407	2.8	Tentative 1 significant peptide	0.13
63	0.01	ROA3_HUMAN	Heterogeneous nuclear ribonucleoprotein A3 OS=Homo sapiens GN=HNRNPA3 PE=1 SV=2	39571	13.5		0.26
62	0.014	TXND5_HUMAN	Thioredoxin domain-containing protein 5 OS=Homo sapiens GN=TXNDC5 PE=1 SV=2	47599	4.4		0.21
59	0.024	GRP78_HUMAN	78 kDa glucose-regulated protein OS=Homo sapiens GN=HSPA5 PE=1 SV=2	72288	2.9		0.14
59	0.024	CSRP1_HUMAN	Cysteine and glycine-rich protein 1 OS=Homo sapiens GN=CSRP1 PE=1 SV=3	20554	11.4	Tentative 1 significant peptide	0.25
58	0.03	ARPC3_HUMAN	Actin-related protein 2/3 complex subunit 3 OS=Homo sapiens GN=ARPC3 PE=1 SV=3	20533	6.2	Tentative 1 significant peptide	0.25
58	0.029	GSTK1_HUMAN	Glutathione S-transferase kappa 1 OS=Homo sapiens GN=GSTK1 PE=1 SV=3	25480	11.5	Tentative 1 significant peptide	0.19
58	0.029	SRSF3_HUMAN	Serine/arginine-rich splicing factor 3 OS=Homo sapiens GN=SRSF3 PE=1 SV=1	19318	8.5	Tentative 1 significant peptide	0.26
58	0.031	TMEDA_HUMAN	Transmembrane emp24 domain-containing protein 10 OS=Homo sapiens GN=TMED10 PE=1 SV=2	24960	5	Tentative 1 significant peptide	0.2
57	0.041	RHOA_HUMAN	Transforming protein RhoA OS=Homo sapiens GN=RHOA PE=1 SV=1	21754	8.8	Tentative 1 significant peptide	0.23
56	0.046	TMED9_HUMAN	Transmembrane emp24 domain-containing protein 9 OS=Homo sapiens GN=TMED9 PE=1 SV=2	27260	4.7	Tentative 1 significant peptide	0.18
56	0.051	CLH1_HUMAN	Clathrin heavy chain 1 OS=Homo sapiens GN=CLTC PE=1 SV=5	191493	3.4		0.05
55	0.06	VDAC1_HUMAN	Voltage-dependent anion-selective channel protein 1 OS=Homo sapiens GN=VDAC1 PE=1 SV=2	30754	3.9	Tentative 1 significant peptide	0.16
55	0.072	RAN_HUMAN	GTP-binding nuclear protein Ran OS=Homo sapiens GN=RAN PE=1 SV=3	24408	13.9		0.2
54	0.073	H31T_HUMAN	Histone H3.1t OS=Homo sapiens GN=HIST3H3 PE=1 SV=3	15499	21.3		2.16
54	0.078	NONO_HUMAN	Non-POU domain-containing octamer-binding protein OS=Homo sapiens GN=NONO PE=1 SV=4	54197	5.9	Tentative 1 significant peptide	0.19
54	0.088	RL11_HUMAN	60S ribosomal protein L11 OS=Homo sapiens GN=RPL11 PE=1 SV=2	20240	7.9	Tentative 1 significant peptide	0.25
53	0.092	ATPB_HUMAN	ATP synthase subunit beta, mitochondrial OS=Homo sapiens GN=ATP5B PE=1 SV=3	56525	2.3	Tentative 1 significant peptide	0.08
53	0.11	CYB5B_HUMAN	Cytochrome b5 type B OS=Homo sapiens GN=CYB5B PE=1 SV=2	16322	23.3	Tentative 1 significant peptide	0.32
53	0.11	LASP1_HUMAN	LIM and SH3 domain protein 1 OS=Homo sapiens GN=LASP1 PE=1 SV=2	29698	5	Tentative 1 significant peptide	0.17
52	0.12	PIMT_HUMAN	Protein-L-isoaspartate(D-aspartate) O-methyltransferase OS=Homo sapiens GN=PCMT1 PE=1 SV=4	24621	4	Tentative 1 significant peptide	0.2
52	0.13	H15_HUMAN	Histone H1.5 OS=Homo sapiens GN=HIST1H1B PE=1 SV=3	22566	4.9	Tentative 1 significant peptide	0.22
49	0.25	DCD_HUMAN	Dermcidin OS=Homo sapiens GN=DCD PE=1 SV=2	11277	10	Tentative 1 significant peptide	0.48
48	0.32	CAZA1_HUMAN	F-actin-capping protein subunit alpha-1 OS=Homo sapiens GN=CAPZA1 PE=1 SV=3	32902	7	Tentative 1 significant peptide	0.15
45	0.64	CPSF5_HUMAN	Cleavage and polyadenylation specificity factor subunit 5 OS=Homo sapiens GN=NUDT21 PE=1 SV=1	26211	3.5	Tentative 1 significant peptide	0.19
43	1.1	MANF_HUMAN	Mesencephalic astrocyte-derived neurotrophic factor OS=Homo sapiens GN=MANF PE=1 SV=3	20687	13.7	Tentative 1 significant peptide	0.24
43	1.1	RAP2A_HUMAN	Ras-related protein Rap-2a OS=Homo sapiens GN=RAP2A PE=1 SV=1	20602	6	Tentative 1 significant peptide	0.24
41	1.7	PRDX6_HUMAN	Peroxiredoxin-6 OS=Homo sapiens GN=PRDX6 PE=1 SV=3	25019	4	Tentative 1 significant peptide	0.2
41	1.8	RS7_HUMAN	40S ribosomal protein S7 OS=Homo sapiens GN=RPS7 PE=1 SV=1	22113	9.8		0.51
40	2.1	PO3F1_HUMAN	POU domain, class 3, transcription factor 1 OS=Homo sapiens GN=POU3F1 PE=2 SV=3	45468	1.8	Tentative 1 significant peptide	0.11
39	2.5	SHRM3_HUMAN	Protein Shroom3 OS=Homo sapiens GN=SHROOM3 PE=1 SV=2	216724	0.5	Tentative 1 significant peptide	0.02
39	2.8	PSA6_HUMAN	Proteasome subunit alpha type-6 OS=Homo sapiens GN=PSMA6 PE=1 SV=1	27382	5.3	Tentative 1 significant peptide	0.18
37	4	CBX3_HUMAN	Chromobox protein homolog 3 OS=Homo sapiens GN=CBX3 PE=1 SV=4	20798	7.7	Tentative 1 significant peptide	0.24
36	4.9	ARF4_HUMAN	ADP-ribosylation factor 4 OS=Homo sapiens GN=ARF4 PE=1 SV=3	20498	5.6	Tentative 1 significant peptide	0.25
35	7.1	RTN4_HUMAN	Reticulon-4 OS=Homo sapiens GN=RTN4 PE=1 SV=2	129851	1.1	Tentative 1 significant peptide	0.04
34	8	RL12_HUMAN	60S ribosomal protein L12 OS=Homo sapiens GN=RPL12 PE=1 SV=1	17808	9.7	Tentative 1 significant peptide	0.29
32	12	SPTN2_HUMAN	Spectrin beta chain, non-erythrocytic 2 OS=Homo sapiens GN=SPTBN2 PE=1 SV=3	271157	1	Tentative 1 significant peptide	0.02
32	13	PSA5_HUMAN	Proteasome subunit alpha type-5 OS=Homo sapiens GN=PSMA5 PE=1 SV=3	26394	4.1	Tentative 1 significant peptide	0.19
31	17	DREB_HUMAN	Drebrin OS=Homo sapiens GN=DBN1 PE=1 SV=4	71385	1.4	Tentative 1 significant peptide	0.07
30	18	CALX_HUMAN	Calnexin OS=Homo sapiens GN=CANX PE=1 SV=2	67526	2.7	Tentative 1 significant peptide	0.07
29	26	IF5A1_HUMAN	Eukaryotic translation initiation factor 5A-1 OS=Homo sapiens GN=EIF5A PE=1 SV=2	16821	12.3	Tentative 1 significant peptide	0.3
28	31	CALU_HUMAN	Calumenin OS=Homo sapiens GN=CALU PE=1 SV=2	37084	4.8	Tentative 1 significant peptide	0.13
27	40	GRIA2_HUMAN	Glutamate receptor 2 OS=Homo sapiens GN=GRIA2 PE=1 SV=3	98758	3.2	Tentative 1 significant peptide	0.05
24	75	PDIA3_HUMAN	Protein disulfide-isomerase A3 OS=Homo sapiens GN=PDIA3 PE=1 SV=4	56747	4.4		0.18
24	87	ARI1B_HUMAN	AT-rich interactive domain-containing protein 1B OS=Homo sapiens GN=ARID1B PE=1 SV=2	235974	0.9	Tentative 1 significant peptide	0.02
24	89	NCKPL_HUMAN	Nck-associated protein 1-like OS=Homo sapiens GN=NCKAP1L PE=1 SV=3	128071	1.7	Tentative 1 significant peptide	0.04
23	100	PPIC_HUMAN	Peptidyl-prolyl cis-trans isomerase C OS=Homo sapiens GN=PPIC PE=1 SV=1	22749	6.1	Tentative 1 significant peptide	0.22
23	110	PNISR_HUMAN	Arginine/serine-rich protein PNISR OS=Homo sapiens GN=PNISR PE=1 SV=2	92521	2.1	Tentative 1 significant peptide	0.05
22	140	PSA7_HUMAN	Proteasome subunit alpha type-7 OS=Homo sapiens GN=PSMA7 PE=1 SV=1	27870	3.6	Tentative 1 significant peptide	0.18
22	140	CKAP4_HUMAN	Cytoskeleton-associated protein 4 OS=Homo sapiens GN=CKAP4 PE=1 SV=2	65983	2	Tentative 1 significant peptide	0.07
20	190	I17RE_HUMAN	Interleukin-17 receptor E OS=Homo sapiens GN=IL17RE PE=1 SV=1	74762	1	Tentative 1 significant peptide	0.06
0	0	unassigned	unassigned

## Sheet: GFP-8
Score	Expectation	Protein ID	Protein Name	MW	% Coverage	Comment	empai
1194	8.1e-116	VIME_HUMAN	Vimentin OS=Homo sapiens GN=VIM PE=1 SV=4	53619	69.7		13.28
520	1.9e-48	K1C10_HUMAN	Keratin, type I cytoskeletal 10 OS=Homo sapiens GN=KRT10 PE=1 SV=6	58792	27.6		1.99
424	8.5e-39	MYL6_HUMAN	Myosin light polypeptide 6 OS=Homo sapiens GN=MYL6 PE=1 SV=2	16919	45.7		9.94
399	2.8e-36	K2C1_HUMAN	Keratin, type II cytoskeletal 1 OS=Homo sapiens GN=KRT1 PE=1 SV=6	65999	15.2		0.87
378	3.3e-34	H2A2A_HUMAN	Histone H2A type 2-A OS=Homo sapiens GN=HIST2H2AA3 PE=1 SV=3	14087	57.7		11.52
374	7.2e-34	ACTB_HUMAN	Actin, cytoplasmic 1 OS=Homo sapiens GN=ACTB PE=1 SV=1	41710	41.6		2.35
353	9.3e-32	H4_HUMAN	Histone H4 OS=Homo sapiens GN=HIST1H4A PE=1 SV=2	11360	58.3		32.24
283	9.3e-25	SCYL2_HUMAN	SCY1-like protein 2 OS=Homo sapiens GN=SCYL2 PE=1 SV=1	103642	9.9		0.43
274	9e-24	H2B1D_HUMAN	Histone H2B type 1-D OS=Homo sapiens GN=HIST1H2BD PE=1 SV=2	13928	55.6		23.72
272	1.3e-23	ACTA_HUMAN	Actin, aortic smooth muscle OS=Homo sapiens GN=ACTA2 PE=1 SV=1	41982	26.8	Tentative 1 significant peptide	1.67
262	1.4e-22	H2A1B_HUMAN	Histone H2A type 1-B/E OS=Homo sapiens GN=HIST1H2AB PE=1 SV=2	14127	57.7		8.13
244	7.6e-21	H2B1B_HUMAN	Histone H2B type 1-B OS=Homo sapiens GN=HIST1H2BB PE=1 SV=2	13942	46.8	Tentative 1 significant peptide	16.55
230	2.2e-19	K22E_HUMAN	Keratin, type II cytoskeletal 2 epidermal OS=Homo sapiens GN=KRT2 PE=1 SV=2	65393	12.2		0.64
229	2.5e-19	HNRPC_HUMAN	Heterogeneous nuclear ribonucleoproteins C1/C2 OS=Homo sapiens GN=HNRNPC PE=1 SV=4	33650	18.3		1.26
222	1.4e-18	PPIA_HUMAN	Peptidyl-prolyl cis-trans isomerase A OS=Homo sapiens GN=PPIA PE=1 SV=2	18001	20.6		4.75
197	4.1e-16	ATPA_HUMAN	ATP synthase subunit alpha, mitochondrial OS=Homo sapiens GN=ATP5A1 PE=1 SV=1	59714	7.2		0.26
188	3e-15	ARF4_HUMAN	ADP-ribosylation factor 4 OS=Homo sapiens GN=ARF4 PE=1 SV=3	20498	21.7		1.41
174	7.2e-14	NPM_HUMAN	Nucleophosmin OS=Homo sapiens GN=NPM1 PE=1 SV=2	32555	33.3		1.02
172	1.2e-13	LMNA_HUMAN	Prelamin-A/C OS=Homo sapiens GN=LMNA PE=1 SV=1	74095	10.8		0.36
172	1.4e-13	CH10_HUMAN	10 kDa heat shock protein, mitochondrial OS=Homo sapiens GN=HSPE1 PE=1 SV=2	10925	49		6.55
167	4.2e-13	SSBP_HUMAN	Single-stranded DNA-binding protein, mitochondrial OS=Homo sapiens GN=SSBP1 PE=1 SV=1	17249	33.1		1.84
164	7.8e-13	SSRD_HUMAN	Translocon-associated protein subunit delta OS=Homo sapiens GN=SSR4 PE=1 SV=1	18987	28.9		1.04
152	1.4e-11	H2AX_HUMAN	Histone H2AX OS=Homo sapiens GN=H2AFX PE=1 SV=2	15135	52.4	Tentative 1 significant peptide	3.39
148	3.3e-11	H31T_HUMAN	Histone H3.1t OS=Homo sapiens GN=HIST3H3 PE=1 SV=3	15499	29.4		12.33
144	7.2e-11	ERH_HUMAN	Enhancer of rudimentary homolog OS=Homo sapiens GN=ERH PE=1 SV=1	12251	27.9		7.8
144	7.2e-11	SC11A_HUMAN	Signal peptidase complex catalytic subunit SEC11A OS=Homo sapiens GN=SEC11A PE=1 SV=1	20612	34.6		1.4
138	3.3e-10	MYH9_HUMAN	Myosin-9 OS=Homo sapiens GN=MYH9 PE=1 SV=4	226392	3		0.06
134	7.8e-10	FKB1A_HUMAN	Peptidyl-prolyl cis-trans isomerase FKBP1A OS=Homo sapiens GN=FKBP1A PE=1 SV=2	11943	25		1.09
118	3.2e-08	H2AV_HUMAN	Histone H2A.V OS=Homo sapiens GN=H2AFV PE=1 SV=3	13501	20.3	Tentative 1 significant peptide	2.72
114	7.5e-08	ARF1_HUMAN	ADP-ribosylation factor 1 OS=Homo sapiens GN=ARF1 PE=1 SV=2	20684	16	Tentative 1 significant peptide	0.55
108	3.1e-07	SMD2_HUMAN	Small nuclear ribonucleoprotein Sm D2 OS=Homo sapiens GN=SNRPD2 PE=1 SV=1	13518	22		1.68
104	7.6e-07	H2B1A_HUMAN	Histone H2B type 1-A OS=Homo sapiens GN=HIST1H2BA PE=1 SV=3	14159	33.1	Tentative 1 significant peptide	3.8
102	1.4e-06	RM49_HUMAN	39S ribosomal protein L49, mitochondrial OS=Homo sapiens GN=MRPL49 PE=1 SV=1	19186	7.8	Tentative 1 significant peptide	0.26
96	4.7e-06	CAV1_HUMAN	Caveolin-1 OS=Homo sapiens GN=CAV1 PE=1 SV=4	20458	18		0.94
90	1.9e-05	SMD3_HUMAN	Small nuclear ribonucleoprotein Sm D3 OS=Homo sapiens GN=SNRPD3 PE=1 SV=1	13907	15.1		0.9
89	2.7e-05	NLTP_HUMAN	Non-specific lipid-transfer protein OS=Homo sapiens GN=SCP2 PE=1 SV=2	58956	3.8		0.17
84	8.2e-05	RS14_HUMAN	40S ribosomal protein S14 OS=Homo sapiens GN=RPS14 PE=1 SV=3	16263	15.9		0.73
82	0.00011	GRP78_HUMAN	78 kDa glucose-regulated protein OS=Homo sapiens GN=HSPA5 PE=1 SV=2	72288	4.3		0.14
81	0.00015	K1C9_HUMAN	Keratin, type I cytoskeletal 9 OS=Homo sapiens GN=KRT9 PE=1 SV=3	62027	5.1		0.25
81	0.00017	SSRG_HUMAN	Translocon-associated protein subunit gamma OS=Homo sapiens GN=SSR3 PE=1 SV=1	21067	7.6	Tentative 1 significant peptide	0.24
78	0.00029	RL23A_HUMAN	60S ribosomal protein L23a OS=Homo sapiens GN=RPL23A PE=1 SV=1	17684	8.3	Tentative 1 significant peptide	0.29
76	0.00048	RL24_HUMAN	60S ribosomal protein L24 OS=Homo sapiens GN=RPL24 PE=1 SV=1	17768	8.3	Tentative 1 significant peptide	0.29
75	0.0007	THOC4_HUMAN	THO complex subunit 4 OS=Homo sapiens GN=ALYREF PE=1 SV=3	26872	10.5		0.4
73	0.001	PRDX3_HUMAN	Thioredoxin-dependent peroxide reductase, mitochondrial OS=Homo sapiens GN=PRDX3 PE=1 SV=3	27675	11.7		0.64
65	0.0064	HNRPK_HUMAN	Heterogeneous nuclear ribonucleoprotein K OS=Homo sapiens GN=HNRNPK PE=1 SV=1	50944	9.1	Tentative 1 significant peptide	0.09
65	0.0065	HMGA1_HUMAN	High mobility group protein HMG-I/HMG-Y OS=Homo sapiens GN=HMGA1 PE=1 SV=3	11669	23.4		1.13
60	0.022	ENPL_HUMAN	Endoplasmin OS=Homo sapiens GN=HSP90B1 PE=1 SV=1	92411	5.2		0.16
59	0.028	NDKA_HUMAN	Nucleoside diphosphate kinase A OS=Homo sapiens GN=NME1 PE=1 SV=1	17138	16.4	Tentative 1 significant peptide	0.3
57	0.042	PHB2_HUMAN	Prohibitin-2 OS=Homo sapiens GN=PHB2 PE=1 SV=2	33276	4	Tentative 1 significant peptide	0.15
55	0.06	RSMB_HUMAN	Small nuclear ribonucleoprotein-associated proteins B and B' OS=Homo sapiens GN=SNRPB PE=1 SV=2	24594	6.2	Tentative 1 significant peptide	0.2
55	0.061	ML12A_HUMAN	Myosin regulatory light chain 12A OS=Homo sapiens GN=MYL12A PE=1 SV=2	19781	6.4	Tentative 1 significant peptide	0.26
53	0.099	ATPB_HUMAN	ATP synthase subunit beta, mitochondrial OS=Homo sapiens GN=ATP5B PE=1 SV=3	56525	2.3	Tentative 1 significant peptide	0.08
52	0.11	RUXE_HUMAN	Small nuclear ribonucleoprotein E OS=Homo sapiens GN=SNRPE PE=1 SV=1	10797	12	Tentative 1 significant peptide	0.5
51	0.15	RBM3_HUMAN	Putative RNA-binding protein 3 OS=Homo sapiens GN=RBM3 PE=1 SV=1	17160	11.5	Tentative 1 significant peptide	0.3
50	0.2	ITA5_HUMAN	Integrin alpha-5 OS=Homo sapiens GN=ITGA5 PE=1 SV=2	114465	1	Tentative 1 significant peptide	0.04
47	0.42	COF1_HUMAN	Cofilin-1 OS=Homo sapiens GN=CFL1 PE=1 SV=3	18491	6.6	Tentative 1 significant peptide	0.27
47	0.43	PROF1_HUMAN	Profilin-1 OS=Homo sapiens GN=PFN1 PE=1 SV=2	15045	11.4	Tentative 1 significant peptide	0.34
45	0.58	STOM_HUMAN	Erythrocyte band 7 integral membrane protein OS=Homo sapiens GN=STOM PE=1 SV=3	31711	2.8	Tentative 1 significant peptide	0.15
43	0.96	DCD_HUMAN	Dermcidin OS=Homo sapiens GN=DCD PE=1 SV=2	11277	10	Tentative 1 significant peptide	0.48
43	1.1	BAI1_HUMAN	Brain-specific angiogenesis inhibitor 1 OS=Homo sapiens GN=BAI1 PE=1 SV=2	173390	0.5	Tentative 1 significant peptide	0.03
41	1.5	SC61B_HUMAN	Protein transport protein Sec61 subunit beta OS=Homo sapiens GN=SEC61B PE=1 SV=2	9968	10.4	Tentative 1 significant peptide	0.55
41	1.5	NAA38_HUMAN	N-alpha-acetyltransferase 38, NatC auxiliary subunit OS=Homo sapiens GN=NAA38 PE=1 SV=3	10396	10.4	Tentative 1 significant peptide	0.52
38	3.4	SHRM3_HUMAN	Protein Shroom3 OS=Homo sapiens GN=SHROOM3 PE=1 SV=2	216724	0.5	Tentative 1 significant peptide	0.02
38	3.4	CHTOP_HUMAN	Chromatin target of PRMT1 protein OS=Homo sapiens GN=CHTOP PE=1 SV=2	26380	5.2	Tentative 1 significant peptide	0.19
37	4.2	SC31B_HUMAN	Protein transport protein Sec31B OS=Homo sapiens GN=SEC31B PE=1 SV=1	128615	3.6	Tentative 1 significant peptide	0.04
35	6.7	IF5A1_HUMAN	Eukaryotic translation initiation factor 5A-1 OS=Homo sapiens GN=EIF5A PE=1 SV=2	16821	5.2	Tentative 1 significant peptide	0.3
35	6.8	IIGP5_HUMAN	Interferon-inducible GTPase 5 OS=Homo sapiens GN=IRGC PE=2 SV=1	50257	1.7	Tentative 1 significant peptide	0.1
35	7.1	PK3CA_HUMAN	Phosphatidylinositol 4,5-bisphosphate 3-kinase catalytic subunit alpha isoform OS=Homo sapiens GN=PIK3CA PE=1 SV=2	124203	0.9	Tentative 1 significant peptide	0.04
34	7.8	H2AY_HUMAN	Core histone macro-H2A.1 OS=Homo sapiens GN=H2AFY PE=1 SV=4	39592	7.8	Tentative 1 significant peptide	0.12
34	8.1	FLNC_HUMAN	Filamin-C OS=Homo sapiens GN=FLNC PE=1 SV=3	290841	1.7	Tentative 1 significant peptide	0.02
34	8.3	RL34_HUMAN	60S ribosomal protein L34 OS=Homo sapiens GN=RPL34 PE=1 SV=3	13284	6.8	Tentative 1 significant peptide	0.4
33	11	RS15A_HUMAN	40S ribosomal protein S15a OS=Homo sapiens GN=RPS15A PE=1 SV=2	14830	6.9	Tentative 1 significant peptide	0.35
32	13	CLH1_HUMAN	Clathrin heavy chain 1 OS=Homo sapiens GN=CLTC PE=1 SV=5	191493	4.2	Tentative 1 significant peptide	0.02
31	14	MPCP_HUMAN	Phosphate carrier protein, mitochondrial OS=Homo sapiens GN=SLC25A3 PE=1 SV=2	40069	3.3	Tentative 1 significant peptide	0.12
31	16	RHOG_HUMAN	Rho-related GTP-binding protein RhoG OS=Homo sapiens GN=RHOG PE=1 SV=1	21295	9.9	Tentative 1 significant peptide	0.24
30	21	PDIA3_HUMAN	Protein disulfide-isomerase A3 OS=Homo sapiens GN=PDIA3 PE=1 SV=4	56747	4	Tentative 1 significant peptide	0.08
29	25	CYC_HUMAN	Cytochrome c OS=Homo sapiens GN=CYCS PE=1 SV=2	11741	17.1		1.12
28	35	ABR_HUMAN	Active breakpoint cluster region-related protein OS=Homo sapiens GN=ABR PE=2 SV=2	97536	0.8	Tentative 1 significant peptide	0.05
26	45	COX5A_HUMAN	Cytochrome c oxidase subunit 5A, mitochondrial OS=Homo sapiens GN=COX5A PE=1 SV=2	16752	5.3	Tentative 1 significant peptide	0.31
26	49	SPTN2_HUMAN	Spectrin beta chain, non-erythrocytic 2 OS=Homo sapiens GN=SPTBN2 PE=1 SV=3	271157	0.5	Tentative 1 significant peptide	0.02
26	46	CCD25_HUMAN	Coiled-coil domain-containing protein 25 OS=Homo sapiens GN=CCDC25 PE=1 SV=2	24463	4.3	Tentative 1 significant peptide	0.2
25	65	CALX_HUMAN	Calnexin OS=Homo sapiens GN=CANX PE=1 SV=2	67526	2.7	Tentative 1 significant peptide	0.07
25	61	RS16_HUMAN	40S ribosomal protein S16 OS=Homo sapiens GN=RPS16 PE=1 SV=2	16435	5.5	Tentative 1 significant peptide	0.31
24	78	VP13D_HUMAN	Vacuolar protein sorting-associated protein 13D OS=Homo sapiens GN=VPS13D PE=1 SV=1	491535	0.8	Tentative 1 significant peptide	0.01
23	95	H15_HUMAN	Histone H1.5 OS=Homo sapiens GN=HIST1H1B PE=1 SV=3	22566	10.2		0.49
23	100	RS13_HUMAN	40S ribosomal protein S13 OS=Homo sapiens GN=RPS13 PE=1 SV=2	17212	4.6	Tentative 1 significant peptide	0.31
23	97	TANC2_HUMAN	Protein TANC2 OS=Homo sapiens GN=TANC2 PE=1 SV=3	219512	1.7	Tentative 1 significant peptide	0.02
23	97	CCD87_HUMAN	Coiled-coil domain-containing protein 87 OS=Homo sapiens GN=CCDC87 PE=2 SV=2	96342	0.8	Tentative 1 significant peptide	0.05
22	120	SOGA2_HUMAN	Protein SOGA2 OS=Homo sapiens GN=SOGA2 PE=1 SV=5	209397	0.9	Tentative 1 significant peptide	0.02
22	120	CNIH4_HUMAN	Protein cornichon homolog 4 OS=Homo sapiens GN=CNIH4 PE=1 SV=1	16082	14.4	Tentative 1 significant peptide	0.32
21	160	FANCM_HUMAN	Fanconi anemia group M protein OS=Homo sapiens GN=FANCM PE=1 SV=2	232045	1.4	Tentative 1 significant peptide	0.02
21	170	RL22_HUMAN	60S ribosomal protein L22 OS=Homo sapiens GN=RPL22 PE=1 SV=2	14778	8.6	Tentative 1 significant peptide	0.35
20	200	S10AA_HUMAN	Protein S100-A10 OS=Homo sapiens GN=S100A10 PE=1 SV=2	11196	17.5		0.48
20	200	MANF_HUMAN	Mesencephalic astrocyte-derived neurotrophic factor OS=Homo sapiens GN=MANF PE=1 SV=3	20687	4.4	Tentative 1 significant peptide	0.24
20	190	ODR4_HUMAN	Protein odr-4 homolog OS=Homo sapiens GN=ODR4 PE=2 SV=1	51071	2.6	Tentative 1 significant peptide	0.09
0	0	unassigned	unassigned

## Sheet: Ad5E4ORF1-1
Score	Expectation	Protein ID	Protein Name	MW	% Coverage	Comment	empai
1250	2.2E-121	K2C1_HUMAN	Keratin, type II cytoskeletal 1 OS=Homo sapiens GN=KRT1 PE=1 SV=6	65999	36.8		7.7
1196	4.7E-116	K1C10_HUMAN	Keratin, type I cytoskeletal 10 OS=Homo sapiens GN=KRT10 PE=1 SV=6	58792	43		7.27
954	8.4E-92	K1C9_HUMAN	Keratin, type I cytoskeletal 9 OS=Homo sapiens GN=KRT9 PE=1 SV=3	62027	38.5		3.41
697	3.7E-66	ACTB_HUMAN	Actin, cytoplasmic 1 OS=Homo sapiens GN=ACTB PE=1 SV=1	41710	47.5		9.04
647	3.7E-61	K22E_HUMAN	Keratin, type II cytoskeletal 2 epidermal OS=Homo sapiens GN=KRT2 PE=1 SV=2	65393	22.8		1.88
590	2.2E-55	MYH9_HUMAN	Myosin-9 OS=Homo sapiens GN=MYH9 PE=1 SV=4	226392	12.9		0.45
539	2.4E-50	DLG1_HUMAN	Disks large homolog 1 OS=Homo sapiens GN=DLG1 PE=1 SV=2	100393	24.7		0.74
447	3.9E-41	FLNA_HUMAN	Filamin-A OS=Homo sapiens GN=FLNA PE=1 SV=4	280564	9.5		0.24
403	9.3E-37	ACTA_HUMAN	Actin, aortic smooth muscle OS=Homo sapiens GN=ACTA2 PE=1 SV=1	41982	27.1	Tentative 1 significant peptide	4.15
299	2.5E-26	VWF_HUMAN	von Willebrand factor OS=Homo sapiens GN=VWF PE=1 SV=4	309058	3.6		0.11
252	1.2E-21	MYOF_HUMAN	Myoferlin OS=Homo sapiens GN=MYOF PE=1 SV=1	234561	6.4		0.13
238	3E-20	PGBM_HUMAN	Basement membrane-specific heparan sulfate proteoglycan core protein OS=Homo sapiens GN=HSPG2 PE=1 SV=4	468532	7.9		0.1
231	1.5E-19	FLNB_HUMAN	Filamin-B OS=Homo sapiens GN=FLNB PE=1 SV=2	277990	6.2		0.16
231	1.5E-19	VIME_HUMAN	Vimentin OS=Homo sapiens GN=VIM PE=1 SV=4	53619	15.9		0.99
144	8.4E-11	TBA1A_HUMAN	Tubulin alpha-1A chain OS=Homo sapiens GN=TUBA1A PE=1 SV=1	50104	18.2		0.32
142	1.3E-10	PABP1_HUMAN	Polyadenylate-binding protein 1 OS=Homo sapiens GN=PABPC1 PE=1 SV=2	70626	13.7		0.3
133	1.1E-9	K1C16_HUMAN	Keratin, type I cytoskeletal 16 OS=Homo sapiens GN=KRT16 PE=1 SV=4	51236	9.7	Tentative 1 significant peptide	0.43
131	1.5E-9	ENPL_HUMAN	Endoplasmin OS=Homo sapiens GN=HSP90B1 PE=1 SV=1	92411	3.2		0.11
128	3.3E-9	DYSF_HUMAN	Dysferlin OS=Homo sapiens GN=DYSF PE=1 SV=1	237144	2.4		0.06
95	7e-06	DHX9_HUMAN	ATP-dependent RNA helicase A OS=Homo sapiens GN=DHX9 PE=1 SV=4	140869	6.8		0.1
91	1.7e-05	H4_HUMAN	Histone H4 OS=Homo sapiens GN=HIST1H4A PE=1 SV=2	11360	38.8		3.75
87	3.9e-05	RS27A_HUMAN	Ubiquitin-40S ribosomal protein S27a OS=Homo sapiens GN=RPS27A PE=1 SV=2	17953	24.4		1.12
84	8.4e-05	SUMO2_HUMAN	Small ubiquitin-related modifier 2 OS=Homo sapiens GN=SUMO2 PE=1 SV=3	10864	12.6	Tentative 1 significant peptide	0.5
70	0.0021	CSKP_HUMAN	Peripheral plasma membrane protein CASK OS=Homo sapiens GN=CASK PE=1 SV=3	105056	6.6		0.14
70	0.0021	RL19_HUMAN	60S ribosomal protein L19 OS=Homo sapiens GN=RPL19 PE=1 SV=1	23451	4.6	Tentative 1 significant peptide	0.21
67	0.0043	GRP78_HUMAN	78 kDa glucose-regulated protein OS=Homo sapiens GN=HSPA5 PE=1 SV=2	72288	4.3		0.14
56	0.046	RL15_HUMAN	60S ribosomal protein L15 OS=Homo sapiens GN=RPL15 PE=1 SV=2	24131	14.7		0.46
54	0.077	DOCK4_HUMAN	Dedicator of cytokinesis protein 4 OS=Homo sapiens GN=DOCK4 PE=1 SV=3	225063	4.7		0.04
53	0.094	SCYL2_HUMAN	SCY1-like protein 2 OS=Homo sapiens GN=SCYL2 PE=1 SV=1	103642	5.8		0.09
53	0.1	HNRPK_HUMAN	Heterogeneous nuclear ribonucleoprotein K OS=Homo sapiens GN=HNRNPK PE=1 SV=1	50944	2.6	Tentative 1 significant peptide	0.09
53	0.11	DHB4_HUMAN	Peroxisomal multifunctional enzyme type 2 OS=Homo sapiens GN=HSD17B4 PE=1 SV=3	79636	4.2	Tentative 1 significant peptide	0.06
51	0.16	H1T_HUMAN	Histone H1t OS=Homo sapiens GN=HIST1H1T PE=2 SV=4	22006	20.3	Tentative 1 significant peptide	0.23
51	0.17	PRP8_HUMAN	Pre-mRNA-processing-splicing factor 8 OS=Homo sapiens GN=PRPF8 PE=1 SV=2	273427	1.9	Tentative 1 significant peptide	0.02
47	0.37	TAD2B_HUMAN	Transcriptional adapter 2-beta OS=Homo sapiens GN=TADA2B PE=1 SV=2	48440	1.7	Tentative 1 significant peptide	0.1
47	0.43	H3C_HUMAN	Histone H3.3C OS=Homo sapiens GN=H3F3C PE=1 SV=3	15204	9.6	Tentative 1 significant peptide	0.35
45	0.7	ALBU_HUMAN	Serum albumin OS=Homo sapiens GN=ALB PE=1 SV=2	69321	2.5	Tentative 1 significant peptide	0.07
43	1	FND3B_HUMAN	Fibronectin type III domain-containing protein 3B OS=Homo sapiens GN=FNDC3B PE=1 SV=2	132803	3.2		0.07
43	1.1	RL4_HUMAN	60S ribosomal protein L4 OS=Homo sapiens GN=RPL4 PE=1 SV=5	47667	2.6	Tentative 1 significant peptide	0.1
40	2.1	HNRPU_HUMAN	Heterogeneous nuclear ribonucleoprotein U OS=Homo sapiens GN=HNRNPU PE=1 SV=6	90528	3.5		0.11
40	2.1	SNTB2_HUMAN	Beta-2-syntrophin OS=Homo sapiens GN=SNTB2 PE=1 SV=1	57913	1.7	Tentative 1 significant peptide	0.08
35	6.4	NONO_HUMAN	Non-POU domain-containing octamer-binding protein OS=Homo sapiens GN=NONO PE=1 SV=4	54197	6.6		0.09
34	8.8	HNRCL_HUMAN	Heterogeneous nuclear ribonucleoprotein C-like 1 OS=Homo sapiens GN=HNRNPCL1 PE=1 SV=1	32123	5.1	Tentative 1 significant peptide	0.15
33	11	RL13_HUMAN	60S ribosomal protein L13 OS=Homo sapiens GN=RPL13 PE=1 SV=4	24247	3.8	Tentative 1 significant peptide	0.21
33	11	DHSB_HUMAN	Succinate dehydrogenase [ubiquinone] iron-sulfur subunit, mitochondrial OS=Homo sapiens GN=SDHB PE=1 SV=3	31609	3.9	Tentative 1 significant peptide	0.16
32	12	PK3CA_HUMAN	Phosphatidylinositol 4,5-bisphosphate 3-kinase catalytic subunit alpha isoform OS=Homo sapiens GN=PIK3CA PE=1 SV=2	124203	0.9	Tentative 1 significant peptide	0.04
31	18	RL18_HUMAN	60S ribosomal protein L18 OS=Homo sapiens GN=RPL18 PE=1 SV=2	21621	16.5	Tentative 1 significant peptide	0.23
29	24	HECD4_HUMAN	Probable E3 ubiquitin-protein ligase HECTD4 OS=Homo sapiens GN=HECTD4 PE=1 SV=5	439065	0.7	Tentative 1 significant peptide	0.01
26	47	TXND5_HUMAN	Thioredoxin domain-containing protein 5 OS=Homo sapiens GN=TXNDC5 PE=1 SV=2	47599	2.3	Tentative 1 significant peptide	0.1
26	50	RL6_HUMAN	60S ribosomal protein L6 OS=Homo sapiens GN=RPL6 PE=1 SV=3	32708	3.1	Tentative 1 significant peptide	0.15
24	85	F90AO_HUMAN	Putative protein FAM90A24P OS=Homo sapiens GN=FAM90A24P PE=5 SV=1	49798	11.6	Tentative 1 significant peptide	0.1
0	0	unassigned	unassigned

[truncated: 7 more sheets: Ad5E4ORF1-2, Ad5E4ORF1-3, Ad5E4ORF1-4, Ad5E4ORF1-5, Ad5E4ORF1-6, Ad5E4ORF1-7, Ad5E4ORF1-8]
